# Supplementary material for: (2,2′-Bipyridine-κ2 N,N′)bis­(4-hydroxy­benzoato-κ2 O,O′)lead(II) monohydrate
Source: Acta Crystallogr Sect E Struct Rep Online. 2010 Jan 30;66(Pt 2):m237. doi: 10.1107/S1600536810002941 (PMC2979701; doi:10.1107/S1600536810002941)
Supplement: Supplementary file 2 [file e-66-0m237-Isup2.hkl]

# 
# h,k,l, Fc-squared, Fo-squared, sigma(Fo-squared) and status flag 
# 
data_I
_shelx_title ' z in P2(1)/c' 
_shelx_refln_list_code          4 
_shelx_F_calc_maximum      511.71 
_exptl_crystal_F_000      1264.00 
_reflns_d_resolution_high  0.8364 
 
loop_ 
 _symmetry_equiv_pos_as_xyz 
 'x, y, z' 
 '-x, y+1/2, -z+1/2' 
 '-x, -y, -z' 
 'x, -y-1/2, z-1/2' 
 
_cell_length_a    10.9483 
_cell_length_b    17.5194 
_cell_length_c    12.0479 
_cell_angle_alpha  90.000 
_cell_angle_beta  100.334 
_cell_angle_gamma  90.000 
 
_shelx_F_squared_multiplier     1.000 
 
loop_ 
 _refln_index_h 
 _refln_index_k 
 _refln_index_l 
 _refln_F_squared_calc 
 _refln_F_squared_meas 
 _refln_F_squared_sigma 
 _refln_observed_status 
   3   0   0     6381.52     5655.87    183.76 o 
   4   0   0    20540.82    21857.12    841.94 o 
   5   0   0     9646.97    11416.43    453.08 o 
   6   0   0    60347.68    68225.57   2584.68 o 
   7   0   0     8166.11     8875.60    291.09 o 
   8   0   0    17055.65    19514.75    611.23 o 
   9   0   0     8740.71     9788.62    328.65 o 
  10   0   0     6103.92     6947.01    245.00 o 
  11   0   0     3530.59     3806.30    153.06 o 
  12   0   0     3305.69     3078.93    254.48 o 
   1   1   0     8111.36     8524.48    176.23 o 
   2   1   0        8.27       52.22     14.55 o 
   3   1   0     2645.86     2316.26     83.01 o 
   4   1   0     3608.86     3288.95    109.10 o 
   5   1   0    12093.08    12858.68    357.66 o 
   6   1   0      381.42      412.57     41.01 o 
   7   1   0     1813.82     1808.64     53.23 o 
   8   1   0      889.32      944.02     37.83 o 
   9   1   0     1416.30     1793.65     78.83 o 
  10   1   0     1346.56     1591.90     65.77 o 
  11   1   0      824.00      928.24     51.51 o 
  12   1   0     1397.70     1461.70     95.99 o 
   0   2   0    43363.75    42187.67   1010.92 o 
   1   2   0      175.12      186.99      5.69 o 
   2   2   0    27920.37    29404.57    663.45 o 
   3   2   0    14022.91    13764.69    351.79 o 
   4   2   0    18618.47    16931.31    727.79 o 
   5   2   0     2497.96     2182.50     76.08 o 
   6   2   0     8666.34     9093.99    335.03 o 
   7   2   0      916.47      913.66     44.58 o 
   8   2   0     3888.63     4234.83    101.58 o 
   9   2   0     1359.26     1486.94     56.48 o 
  10   2   0     1282.11     1520.93     74.49 o 
  11   2   0     1023.41     1108.89     74.90 o 
  12   2   0      707.19      693.33     93.52 o 
   1   3   0    71814.57    71949.94   1809.37 o 
   2   3   0     5357.92     6127.70    128.39 o 
   3   3   0   104226.56   101902.71   2559.58 o 
   4   3   0    27075.22    28314.55    867.25 o 
   5   3   0    53686.98    49687.71   2050.29 o 
   6   3   0    12354.10    12086.56    275.11 o 
   7   3   0    18803.27    18495.09    518.35 o 
   8   3   0     3150.97     3219.25     89.14 o 
   9   3   0     8844.53     9325.62    224.79 o 
  10   3   0     3866.09     4165.08    137.44 o 
  11   3   0     3124.42     3414.64    221.06 o 
  12   3   0     3381.44     3527.42    282.19 o 
   0   4   0      896.81     1049.96     52.09 o 
   1   4   0     1212.42     1505.51     40.93 o 
   2   4   0     4645.76     5888.70    150.83 o 
   3   4   0       12.46       30.23      7.17 o 
   4   4   0    12478.42    13021.62    402.93 o 
   5   4   0      512.14      533.15     26.91 o 
   6   4   0     8629.07     7715.06    198.29 o 
   7   4   0       99.66       86.83     18.63 o 
   8   4   0      758.62      915.89     42.63 o 
   9   4   0      655.06      796.50     47.84 o 
  10   4   0      342.90      468.15     78.87 o 
  11   4   0      587.88      592.10    113.38 o 
  12   4   0      170.53      246.92    108.34 o 
   1   5   0     5708.52     5842.23    131.73 o 
   2   5   0    14286.44    15395.24    389.90 o 
   3   5   0    48317.35    51833.69   1166.00 o 
   4   5   0      216.20      206.75     13.50 o 
   5   5   0     5662.07     5594.46    157.36 o 
   6   5   0     2775.51     2712.31     67.30 o 
   7   5   0     4302.75     4219.36     99.46 o 
   8   5   0     2517.89     2299.38     93.15 o 
   9   5   0     2039.32     1943.53    113.01 o 
  10   5   0     1418.83     1471.86    122.44 o 
  11   5   0      413.13      708.00    123.46 o 
  12   5   0      980.49      826.42    136.06 o 
   0   6   0    45374.17    43168.28   1215.36 o 
   1   6   0      153.91      210.05     11.64 o 
   2   6   0    61115.14    62591.20   1573.48 o 
   3   6   0       74.26       90.15      8.30 o 
   4   6   0    23833.31    23405.58    480.56 o 
   5   6   0     1301.03     1213.67     38.42 o 
   6   6   0    18891.52    19181.67    385.29 o 
   7   6   0     6759.33     6516.37    133.79 o 
   8   6   0    13348.98    12327.63    312.49 o 
   9   6   0     4934.18     4697.67    177.53 o 
  10   6   0     5409.49     5368.79    199.12 o 
  11   6   0     1966.80     2222.27    209.13 o 
  12   6   0     1451.14     1458.84    173.85 o 
   1   7   0    12464.05    12819.59    266.49 o 
   2   7   0      883.10      935.19     24.59 o 
   3   7   0     3373.40     3424.82     74.74 o 
   4   7   0     1927.04     1985.92     47.63 o 
   5   7   0      911.00      951.94     30.79 o 
   6   7   0       87.37      105.67     16.32 o 
   7   7   0     2730.63     2800.05     77.74 o 
   8   7   0      649.26      578.48     55.78 o 
   9   7   0     1202.60     1295.84    104.34 o 
  10   7   0     1051.59      961.97     93.97 o 
  11   7   0      123.42      188.97    108.34 o 
  12   7   0      140.32      284.71    123.46 o 
   0   8   0    13452.36    13162.14    375.91 o 
   1   8   0      666.89      669.13     18.57 o 
   2   8   0    15430.75    15882.01    299.06 o 
   3   8   0     1487.67     1453.08     33.52 o 
   4   8   0     9877.79    10070.84    195.28 o 
   5   8   0      102.68      117.15     12.07 o 
   6   8   0     9017.68     9167.65    206.10 o 
   7   8   0     2104.52     2056.38     95.99 o 
   8   8   0     2026.36     1933.47    126.27 o 
   9   8   0     1484.04     1412.35     88.81 o 
  10   8   0     1406.49     1325.58    146.14 o 
  11   8   0      660.79      546.75    128.50 o 
   1   9   0    34245.31    34019.86    679.89 o 
   2   9   0     1935.11     1800.16     39.33 o 
   3   9   0    20006.05    19733.87    329.92 o 
   4   9   0      883.98      987.80     25.75 o 
   5   9   0    17320.04    17792.11    321.81 o 
   6   9   0     1885.42     2071.50     67.92 o 
   7   9   0    11750.41    12211.89    401.16 o 
   8   9   0     3959.64     3564.82    153.31 o 
   9   9   0     7453.89     6643.11    241.87 o 
  10   9   0     2663.26     2536.71    354.00 o 
  11   9   0     1624.20     1622.61    191.49 o 
   0  10   0     1350.34     1298.55     46.14 o 
   1  10   0      180.68      165.57     12.24 o 
   2  10   0     6219.88     6654.45    128.76 o 
   3  10   0      660.46      736.71     20.67 o 
   4  10   0     5609.75     5740.62    107.72 o 
   5  10   0      492.69      538.09     21.32 o 
   6  10   0     2163.08     2356.71     94.02 o 
   7  10   0     1421.87     1454.13     94.43 o 
   8  10   0      402.54      379.49     62.72 o 
   9  10   0        9.86       65.72     63.84 o 
  10  10   0      190.01      217.83     77.85 o 
  11  10   0      224.07      291.96     86.43 o 
   1  11   0    12930.96    12858.69    291.24 o 
   2  11   0      109.44      145.96     16.72 o 
   3  11   0     6855.51     7006.24    127.24 o 
   4  11   0     2246.57     2483.57     59.44 o 
   5  11   0     8645.00     9043.42    283.17 o 
   6  11   0     1523.76     1630.07    108.11 o 
   7  11   0     2473.49     2427.07    129.91 o 
   8  11   0      793.48      787.50     68.36 o 
   9  11   0     1279.25     1018.87    104.12 o 
  10  11   0     1890.03     1825.10    136.62 o 
   0  12   0    21245.73    20646.05    589.38 o 
   1  12   0       14.41       32.10     16.69 o 
   2  12   0    20540.41    20145.79    406.53 o 
   3  12   0      972.67      984.67     30.75 o 
   4  12   0    18135.52    18638.80    560.51 o 
   5  12   0     1877.36     1936.19     81.44 o 
   6  12   0    11367.28    11564.46    377.01 o 
   7  12   0     4414.52     4205.06    192.39 o 
   8  12   0     4194.66     4664.38    235.65 o 
   9  12   0     1745.39     1674.69    158.73 o 
  10  12   0     2033.75     2292.66    157.95 o 
   1  13   0     3277.84     3192.91     80.95 o 
   2  13   0        5.27        8.03     15.16 o 
   3  13   0     1634.91     1717.85     51.34 o 
   4  13   0       81.26       92.43     29.25 o 
   5  13   0     1860.53     1927.58     83.12 o 
   6  13   0       21.81       18.86     37.81 o 
   7  13   0      351.98      421.58     65.85 o 
   8  13   0      101.55       72.33     70.22 o 
   9  13   0      561.16      447.89     90.03 o 
  10  13   0       31.59        5.60     79.23 o 
   0  14   0    10363.20    10166.72    379.37 o 
   1  14   0       48.27       43.54     16.22 o 
   2  14   0     8757.39     8770.88    204.65 o 
   3  14   0      157.08      148.96     23.84 o 
   4  14   0     5619.18     5780.06    189.54 o 
   5  14   0     2033.12     2173.88     91.55 o 
   6  14   0     5107.43     5422.71    231.53 o 
   7  14   0      439.72      546.75    108.34 o 
   8  14   0     1882.45     1803.25    138.63 o 
   9  14   0     1661.75     1541.26    127.11 o 
   1  15   0    14594.46    14396.91    375.97 o 
   2  15   0      101.18       84.25     29.60 o 
   3  15   0    13083.17    12955.22    444.70 o 
   4  15   0     1976.35     2085.90    155.52 o 
   5  15   0     7808.17     8179.05    264.70 o 
   6  15   0      704.42      783.59    105.82 o 
   7  15   0     3589.98     3844.88    269.60 o 
   8  15   0      823.56      933.02    107.01 o 
   0  16   0     1260.64     1252.27     86.93 o 
   1  16   0       39.91       70.28     28.41 o 
   2  16   0       85.68       92.42     32.61 o 
   3  16   0      106.92       89.82     33.33 o 
   4  16   0       40.66       40.16     34.10 o 
   5  16   0      136.45      122.12     41.06 o 
   6  16   0      151.50      178.89     85.67 o 
   7  16   0        3.32       40.31     85.67 o 
   8  16   0      246.70      311.49    100.78 o 
   1  17   0     5510.68     5350.65    177.32 o 
   2  17   0      290.77      288.08     38.44 o 
   3  17   0     4244.93     4334.49    160.16 o 
   4  17   0      238.24      403.46    114.10 o 
   5  17   0     3322.75     3736.85    179.05 o 
   6  17   0      444.63      451.01    100.78 o 
   7  17   0     2060.01     1849.37    176.37 o 
   0  18   0     7370.71     7571.35    428.33 o 
   1  18   0      342.85      398.90     59.21 o 
   2  18   0     5306.19     5605.58    188.43 o 
   3  18   0      195.39      197.09     42.98 o 
   4  18   0     3975.41     4346.73    198.64 o 
   5  18   0      420.64      431.52     72.01 o 
   6  18   0     2683.99     3194.83    244.40 o 
   1  19   0       31.11      -27.63     51.30 o 
   2  19   0      176.21      166.60     58.71 o 
   3  19   0      130.05      188.75     62.28 o 
   4  19   0       18.20      -13.57     62.05 o 
   5  19   0       58.15       50.39     88.19 o 
   1  20   0       31.21       26.65     56.93 o 
   2  20   0     2357.51     2570.85    152.43 o 
   3  20   0       41.43       75.36     59.66 o 
 -12   1   1     1805.53     1819.13    107.40 o 
 -11   1   1     1965.15     2296.89     77.55 o 
 -10   1   1     3850.47     4267.92    106.83 o 
  -9   1   1     6877.48     7474.52    166.60 o 
  -8   1   1     5244.96     5761.50    131.83 o 
  -7   1   1    24151.59    25338.59    517.30 o 
  -6   1   1     3762.98     3796.42    131.78 o 
  -5   1   1    40334.57    41174.64   1384.80 o 
  -4   1   1     7128.56     6975.25    226.16 o 
  -3   1   1    31674.04    27444.50   1384.13 o 
  -2   1   1     3091.16     2770.73    100.22 o 
  -1   1   1    58673.30    56525.79   1823.78 o 
   1   1   1   134768.23   123283.76   3110.38 o 
   2   1   1    23565.96    21989.21   1070.94 o 
   3   1   1    31604.62    30551.41   1087.30 o 
   4   1   1     8838.27     8441.28    324.39 o 
   5   1   1    33537.23    32975.47   1052.08 o 
   6   1   1     1486.86     1382.51     88.37 o 
   7   1   1    22142.26    23587.31    572.21 o 
   8   1   1     8356.36     9428.43    271.67 o 
   9   1   1     5487.99     6234.14    171.01 o 
  10   1   1     7550.47     8425.48    249.33 o 
  11   1   1     3572.95     3910.96    212.15 o 
  12   1   1     3102.89     3240.75    188.85 o 
 -12   2   1     2066.93     2096.01    163.77 o 
 -11   2   1     2885.49     2956.63     90.53 o 
 -10   2   1     4958.43     5342.72    137.93 o 
  -9   2   1     2389.25     2575.42     73.07 o 
  -8   2   1     8888.18     9463.71    243.52 o 
  -7   2   1     4239.88     4303.33    141.94 o 
  -6   2   1    22559.35    22309.21    622.21 o 
  -5   2   1     5067.20     5108.45    147.50 o 
  -4   2   1    43160.39    42204.39   1279.03 o 
  -3   2   1       41.84       76.82      8.18 o 
  -2   2   1    65379.82    63799.93   1603.71 o 
  -1   2   1        8.62       86.74     19.95 o 
   0   2   1    44540.51    47034.78   1017.95 o 
   1   2   1      929.85      881.88     35.63 o 
   2   2   1    44251.01    39659.82   2299.72 o 
   3   2   1     4003.85     3536.25     79.68 o 
   4   2   1    39211.52    39894.47    950.38 o 
   5   2   1     6955.24     7255.77    405.86 o 
   6   2   1    20550.24    21697.65   1499.76 o 
   7   2   1     3175.67     3351.00    126.95 o 
   8   2   1     6204.89     6881.82    166.06 o 
   9   2   1     4295.21     4850.72    156.53 o 
  10   2   1     5182.93     5793.48    215.63 o 
  11   2   1     2957.57     3254.78    155.72 o 
  12   2   1      718.02      755.78    110.86 o 
 -12   3   1        1.01       24.31     63.23 o 
 -11   3   1       54.97       70.64     53.43 o 
 -10   3   1        1.81      -13.21     26.30 o 
  -9   3   1       34.50       78.74     23.70 o 
  -8   3   1      181.21      203.44     24.30 o 
  -7   3   1       88.22      136.54     20.46 o 
  -6   3   1      544.33      557.64     27.63 o 
  -5   3   1      239.95      235.78     21.91 o 
  -4   3   1       29.69       16.42     13.04 o 
  -3   3   1     5187.34     4840.41    114.67 o 
  -2   3   1       50.36      112.74     17.32 o 
  -1   3   1     1176.92     1134.84     28.64 o 
   0   3   1     7358.38     6925.19    127.92 o 
   1   3   1      594.10      497.45     13.17 o 
   2   3   1     2170.11     2058.30     51.65 o 
   3   3   1     2112.89     1932.32     42.51 o 
   4   3   1      384.43      479.93     18.14 o 
   5   3   1       45.06      121.50     44.89 o 
   6   3   1      533.37      602.58     31.88 o 
   7   3   1      364.22      382.71     31.55 o 
   8   3   1       14.28       39.72     21.86 o 
   9   3   1      814.15      915.39     66.19 o 
  10   3   1      789.48      836.92     69.39 o 
  11   3   1       32.01       80.97     45.17 o 
  12   3   1      433.43      594.62    123.46 o 
 -12   4   1     2238.81     2249.99    209.13 o 
 -11   4   1     2204.33     2018.19    199.05 o 
 -10   4   1     3540.86     3727.45    113.09 o 
  -9   4   1     3790.94     3848.89    126.20 o 
  -8   4   1    14332.33    13868.67    380.89 o 
  -7   4   1     5601.34     5398.38    126.77 o 
  -6   4   1    15405.71    14944.78    328.95 o 
  -5   4   1      293.10      236.83     18.61 o 
  -4   4   1    62110.23    60655.40   1769.19 o 
  -3   4   1      558.15      580.09     19.98 o 
  -2   4   1   261851.53   248231.20   6240.69 o 
  -1   4   1     3065.18     3123.14     72.14 o 
   0   4   1    24240.62    23935.30    437.22 o 
   1   4   1    17641.71    17793.15    449.11 o 
   2   4   1    33164.79    34031.00    882.65 o 
   3   4   1      105.93      120.99     10.72 o 
   4   4   1    63575.18    64432.29   1232.75 o 
   5   4   1     9963.13    10382.68    258.01 o 
   6   4   1    18992.68    19346.70    831.85 o 
   7   4   1    10464.25     9911.74    372.36 o 
   8   4   1     8943.13     8261.49    333.12 o 
   9   4   1     3146.98     3308.32    137.98 o 
  10   4   1     4677.25     4818.12    186.76 o 
  11   4   1     1309.17     1385.77    161.25 o 
  12   4   1      491.22      753.36    133.54 o 
 -12   5   1     1914.75     1889.69    201.57 o 
 -11   5   1     4519.60     4157.63    210.44 o 
 -10   5   1     1901.44     2105.96    181.63 o 
  -9   5   1     4604.95     4666.30    133.41 o 
  -8   5   1     1752.28     1685.18     56.55 o 
  -7   5   1    11742.42    11192.35    250.44 o 
  -6   5   1     3327.47     3388.48     85.06 o 
  -5   5   1    12148.14    11402.22    251.57 o 
  -4   5   1      838.89      869.32     38.89 o 
  -3   5   1    48354.58    49670.56   1445.94 o 
  -2   5   1     3805.90     4086.59    107.37 o 
  -1   5   1    15684.79    16103.05    357.77 o 
   0   5   1       35.46       31.00      3.89 o 
   1   5   1    24873.39    25300.98    570.75 o 
   2   5   1      778.70      795.68     22.05 o 
   3   5   1    33216.72    34397.46    698.58 o 
   4   5   1     1196.52     1118.16     27.25 o 
   5   5   1    14592.88    14277.83    304.74 o 
   6   5   1     4563.65     4421.99    120.38 o 
   7   5   1     6030.46     6253.82    311.69 o 
   8   5   1     4350.55     4067.82    174.55 o 
   9   5   1     2693.46     2698.61    159.72 o 
  10   5   1     2568.50     2616.53    157.66 o 
  11   5   1     1892.81     2040.86    206.61 o 
  12   5   1      694.06      760.91    143.62 o 
 -12   6   1        4.49       10.08    103.30 o 
 -11   6   1       50.40       17.64     89.45 o 
 -10   6   1       15.89       41.11     45.17 o 
  -9   6   1       17.47       30.56     28.35 o 
  -8   6   1      142.36      178.07     25.99 o 
  -7   6   1      281.13      275.36     22.23 o 
  -6   6   1       61.08       95.46     15.34 o 
  -5   6   1     1050.25     1025.83     28.61 o 
  -4   6   1     1533.25     1663.48     50.31 o 
  -3   6   1      185.02      174.60     14.11 o 
  -2   6   1      544.28      709.89     81.81 o 
  -1   6   1       35.74       45.35      8.73 o 
   1   6   1       69.51       69.46      6.28 o 
   2   6   1     2169.44     2413.01     52.55 o 
   3   6   1      448.20      471.60     14.68 o 
   4   6   1      129.41      128.72      9.21 o 
   5   6   1      277.53      320.39     19.11 o 
   6   6   1      389.98      455.37     44.90 o 
   7   6   1      487.61      572.73     41.30 o 
   8   6   1      748.98      756.88     50.06 o 
   9   6   1       66.60       22.96     35.92 o 
  10   6   1        1.55        0.44     76.85 o 
  11   6   1       27.92      -68.03     83.15 o 
  12   6   1        2.40     -108.34     98.26 o 
 -12   7   1     1932.00     1970.31    206.61 o 
 -11   7   1     2798.67     2667.63    165.38 o 
 -10   7   1     1908.97     1781.14    127.62 o 
  -9   7   1     8487.64     8407.06    616.85 o 
  -8   7   1     3539.26     3493.36     87.47 o 
  -7   7   1    12032.01    12067.79    271.52 o 
  -6   7   1     6576.42     6641.81    151.25 o 
  -5   7   1    32714.71    32864.99    606.44 o 
  -4   7   1     1418.43     1541.69     41.47 o 
  -3   7   1    42075.89    44024.73    998.48 o 
  -2   7   1     5587.17     5871.71    135.73 o 
  -1   7   1    26470.81    25660.97    570.30 o 
   0   7   1       96.34       89.38      6.88 o 
   1   7   1    49696.88    50965.09    957.71 o 
   2   7   1    15235.52    17333.74    355.05 o 
   3   7   1    61405.64    62888.76   1184.06 o 
   4   7   1     6366.04     6439.71    136.75 o 
   5   7   1     9919.45    10388.03    224.64 o 
   6   7   1     3354.04     3302.11     82.64 o 
   7   7   1     7296.55     7417.28    221.77 o 
   8   7   1     4117.65     3759.24    170.92 o 
   9   7   1     5311.97     4954.07    187.02 o 
  10   7   1     3179.94     3285.54    267.08 o 
  11   7   1      962.48     1033.03    158.73 o 
 -12   8   1      864.03      793.67    148.66 o 
 -11   8   1     1295.88     1097.71    108.28 o 
 -10   8   1     2205.91     1964.52    194.01 o 
  -9   8   1     3627.76     3432.62    195.01 o 
  -8   8   1    12853.26    11539.48    365.05 o 
  -7   8   1     2086.67     2017.63     83.19 o 
  -6   8   1    12170.36    12107.55    243.90 o 
  -5   8   1      482.70      518.21     23.65 o 
  -4   8   1     3078.83     3106.66     80.25 o 
  -3   8   1     3772.13     4155.93     93.50 o 
  -2   8   1    17775.15    17461.38    361.27 o 
  -1   8   1     1252.77     1180.89     29.23 o 
   0   8   1    33347.34    32376.96    612.65 o 
   1   8   1     6247.23     6144.03    111.93 o 
   2   8   1    29349.93    30099.91    560.97 o 
   3   8   1      144.01      123.14      9.08 o 
   4   8   1    14683.76    14609.27    262.33 o 
   5   8   1      953.61      935.41     35.08 o 
   6   8   1     6284.19     6614.22    165.08 o 
   7   8   1     2056.07     2046.94     81.75 o 
   8   8   1     3671.63     3475.29    188.67 o 
   9   8   1     2422.01     2203.38    108.01 o 
  10   8   1     1191.11     1353.02    171.33 o 
  11   8   1     1626.00     1355.54    173.85 o 
 -11   9   1        7.71       11.02     71.00 o 
 -10   9   1      321.49      201.17    141.10 o 
  -9   9   1      268.43      273.72     51.94 o 
  -8   9   1      206.76      204.72     54.14 o 
  -7   9   1       72.99      117.76     25.12 o 
  -6   9   1        7.98      -21.74     16.42 o 
  -5   9   1     1293.71     1349.26     49.95 o 
  -4   9   1     2863.23     3073.84     65.35 o 
  -3   9   1      638.94      768.71     21.49 o 
  -2   9   1       74.94       75.31     11.43 o 
  -1   9   1     1801.72     1939.21     44.62 o 
   0   9   1      216.23      221.71     11.88 o 
   1   9   1     2350.45     2397.66     50.18 o 
   2   9   1       88.15      112.65      9.40 o 
   3   9   1      290.36      318.27     14.17 o 
   4   9   1      294.37      326.30     15.33 o 
   5   9   1      384.82      457.08     24.30 o 
   6   9   1      168.91      208.93     23.62 o 
   7   9   1       22.21       38.11     38.09 o 
   8   9   1      225.82      190.41     45.99 o 
   9   9   1        6.96      -12.60     56.10 o 
  10   9   1      101.78       29.15    125.98 o 
  11   9   1       31.59      -62.99    100.78 o 
 -11  10   1     2340.68     2217.61    154.60 o 
 -10  10   1     3723.38     3288.06    251.96 o 
  -9  10   1     2625.43     2478.57    155.30 o 
  -8  10   1     9868.45     8502.30    440.93 o 
  -7  10   1     1051.47     1082.76     81.21 o 
  -6  10   1    10028.75    10267.57    226.13 o 
  -5  10   1     1138.97     1284.04     40.70 o 
  -4  10   1    23286.15    23662.64    499.58 o 
  -3  10   1      796.40      892.58     31.19 o 
  -2  10   1    32451.30    32209.16    716.55 o 
  -1  10   1        5.97       25.05      9.66 o 
   0  10   1    38916.79    38209.95    765.48 o 
   1  10   1       44.20       68.31     11.23 o 
   2  10   1    18437.04    18147.17    316.36 o 
   3  10   1     3051.50     3115.01     60.47 o 
   4  10   1    16208.53    17183.88    355.41 o 
   5  10   1     2846.39     3013.04     79.71 o 
   6  10   1    11433.22    11593.46    304.68 o 
   7  10   1     5521.18     5421.58    197.74 o 
   8  10   1     5799.15     5437.75    223.41 o 
   9  10   1     1755.53     1843.44    258.26 o 
  10  10   1     1351.27     1349.41    117.67 o 
  11  10   1     1525.96     1630.17    196.53 o 
 -11  11   1     1280.52     1231.47    127.35 o 
 -10  11   1      778.20      762.75    100.80 o 
  -9  11   1     2637.79     2437.43    157.10 o 
  -8  11   1      270.77      326.20     62.78 o 
  -7  11   1     2102.41     2221.04    100.53 o 
  -6  11   1     5590.31     5425.12    161.11 o 
  -5  11   1    14692.24    14946.99    320.72 o 
  -4  11   1       21.03       35.58     14.70 o 
  -3  11   1    24035.28    24370.32    558.14 o 
  -2  11   1        5.78        6.99     12.11 o 
  -1  11   1    11906.98    11521.62    261.72 o 
   0  11   1      265.16      367.63     21.56 o 
   1  11   1    14846.20    14539.10    306.72 o 
   2  11   1       28.67       33.53      9.39 o 
   3  11   1    17081.48    16799.78    322.02 o 
   4  11   1      848.87      855.04     46.70 o 
   5  11   1     6385.33     7227.19    188.34 o 
   6  11   1     2329.90     2543.92    133.42 o 
   7  11   1     5286.97     5145.43    189.82 o 
   8  11   1     1665.41     1642.73     94.13 o 
   9  11   1     2297.34     2401.82    352.74 o 
  10  11   1      738.75      807.17     99.01 o 
 -10  12   1       63.88       56.56     76.26 o 
  -9  12   1      259.90      322.08     82.83 o 
  -8  12   1      587.08      725.64    115.90 o 
  -7  12   1      813.64      795.05     59.61 o 
  -6  12   1     1892.28     1911.31     86.25 o 
  -5  12   1      950.10     1007.27     47.45 o 
  -4  12   1      121.62      130.95     19.23 o 
  -3  12   1      158.50      139.95     17.83 o 
  -2  12   1      538.82      577.46     24.59 o 
  -1  12   1      216.87      209.89     17.08 o 
   0  12   1     5131.90     5336.94    113.31 o 
   1  12   1     1032.42     1043.48     35.01 o 
   2  12   1     1209.37     1103.86     30.04 o 
   3  12   1      371.94      421.65     22.65 o 
   4  12   1      935.68      988.89     45.82 o 
   5  12   1       89.06      142.15     33.28 o 
   6  12   1      110.24       97.11     41.01 o 
   7  12   1       10.67      -13.18     41.04 o 
   8  12   1       36.63       48.71     61.51 o 
   9  12   1       11.07       46.75     70.83 o 
  10  12   1        7.74       72.34     76.36 o 
 -10  13   1      885.60      795.71    113.80 o 
  -9  13   1     2289.41     2312.61    331.33 o 
  -8  13   1     1119.61     1237.12    143.62 o 
  -7  13   1     7340.71     7255.39    243.82 o 
  -6  13   1     1574.21     1718.91     84.61 o 
  -5  13   1    11644.42    12056.45    373.33 o 
  -4  13   1     1242.62     1285.01     52.60 o 
  -3  13   1    13042.92    13024.61    304.82 o 
  -2  13   1        4.55       14.30     14.53 o 
  -1  13   1    18387.22    18464.50    416.38 o 
   0  13   1       82.03       83.68     15.72 o 
   1  13   1    15856.32    15160.70    343.90 o 
   2  13   1      256.69      264.18     19.79 o 
   3  13   1    13769.45    13760.16    399.67 o 
   4  13   1     1946.79     2046.39     82.37 o 
   5  13   1    13685.07    13946.90    427.66 o 
   6  13   1     2625.27     2742.03    119.60 o 
   7  13   1     5921.63     5693.82    267.38 o 
   8  13   1     2159.29     2346.26    154.18 o 
   9  13   1     2311.89     2148.26    149.49 o 
  -9  14   1     1128.84     1221.10    299.83 o 
  -8  14   1     2502.26     2567.45    206.61 o 
  -7  14   1      453.77      395.57     95.74 o 
  -6  14   1     4192.49     4426.96    159.92 o 
  -5  14   1      306.35      302.10     41.06 o 
  -4  14   1     4993.93     5258.66    175.45 o 
  -3  14   1      647.44      681.25     42.55 o 
  -2  14   1     7203.78     7239.40    196.14 o 
  -1  14   1      232.00      195.70     24.16 o 
   0  14   1     9829.15    10020.98    231.64 o 
   1  14   1      650.06      673.52     31.67 o 
   2  14   1     8597.80     8519.54    192.24 o 
   3  14   1      622.70      641.46     35.29 o 
   4  14   1     5726.03     6077.62    198.27 o 
   5  14   1     1036.04     1158.04    109.60 o 
   6  14   1     3680.68     3847.61    152.70 o 
   7  14   1      710.94      748.24    118.42 o 
   8  14   1     1238.28     1333.00    118.65 o 
   9  14   1      834.44      853.81    105.10 o 
  -9  15   1       33.53      -82.17     81.69 o 
  -8  15   1      255.69      274.63    118.42 o 
  -7  15   1      506.04      488.80    113.38 o 
  -6  15   1      284.23      363.15     49.75 o 
  -5  15   1      442.57      468.04     54.18 o 
  -4  15   1      407.17      458.41     43.66 o 
  -3  15   1     3195.21     3227.41    117.15 o 
  -2  15   1       14.88       32.21     26.18 o 
  -1  15   1     1484.62     1479.09     54.76 o 
   0  15   1       89.83       78.90     22.91 o 
   1  15   1      553.69      571.11     43.28 o 
   2  15   1        3.02        9.34     21.63 o 
   3  15   1     1321.77     1390.61     55.41 o 
   4  15   1       98.59       74.63     27.02 o 
   5  15   1     1055.72      969.93     72.98 o 
   6  15   1      280.37      386.95     68.35 o 
   7  15   1      275.32      329.59    129.76 o 
   8  15   1      282.12      164.40     85.67 o 
  -8  16   1     2388.38     2748.86    249.44 o 
  -7  16   1      500.55      733.20    120.94 o 
  -6  16   1     5132.99     5414.85    237.80 o 
  -5  16   1      269.43      349.02     46.34 o 
  -4  16   1     5135.64     5109.55    175.29 o 
  -3  16   1      250.58      256.47     37.04 o 
  -2  16   1    10083.74     9717.69    302.94 o 
  -1  16   1        8.95       12.08     24.03 o 
   0  16   1    11047.54    10940.86    337.88 o 
   1  16   1      120.50      117.83     56.28 o 
   2  16   1     8121.67     8130.71    390.18 o 
   3  16   1     1096.65     1250.99     76.31 o 
   4  16   1     5997.70     6366.16    349.59 o 
   5  16   1     2321.74     2539.74    191.49 o 
   6  16   1     4743.45     5099.47    247.00 o 
   7  16   1     1665.44     1846.46    136.81 o 
   8  16   1     2124.12     2146.39    155.58 o 
  -7  17   1     2129.30     2078.66    196.53 o 
  -6  17   1      198.11      228.84     70.36 o 
  -5  17   1     1835.24     2147.84    142.36 o 
  -4  17   1       23.60       34.66     37.28 o 
  -3  17   1     3438.88     3302.13    126.25 o 
  -2  17   1       10.05        1.80     32.61 o 
  -1  17   1     5543.36     5748.80    283.45 o 
   0  17   1       10.43       61.59     32.61 o 
   1  17   1     3731.49     3858.53    135.54 o 
   2  17   1      317.44      300.19     39.95 o 
   3  17   1     2412.38     2573.44    104.30 o 
   4  17   1      238.43      305.00     44.17 o 
   5  17   1     1714.60     1844.33    158.73 o 
   6  17   1      230.43      304.60     79.15 o 
   7  17   1     1115.62     1138.58    116.23 o 
  -6  18   1      137.84      261.21     75.70 o 
  -5  18   1       17.74      -48.53     61.29 o 
  -4  18   1      684.20      701.79     57.73 o 
  -3  18   1       42.44      -44.09     91.96 o 
  -2  18   1      733.14      833.14     77.36 o 
  -1  18   1      355.19      331.62     60.57 o 
   0  18   1     1276.08     1265.62     86.39 o 
   1  18   1      135.79      110.23     37.22 o 
   2  18   1     1075.21     1199.60     66.65 o 
   3  18   1      330.91      332.11     44.11 o 
   4  18   1      965.74      959.71     85.46 o 
   5  18   1       16.68      -65.51     75.59 o 
   6  18   1      241.79      213.26     80.51 o 
  -5  19   1     3248.38     3592.34    313.69 o 
  -4  19   1      271.00      424.53     74.83 o 
  -3  19   1     4387.35     4648.20    208.45 o 
  -2  19   1      126.25       42.43     56.10 o 
  -1  19   1     4756.62     4965.71    219.20 o 
   0  19   1        2.87      -32.42     54.32 o 
   1  19   1     5941.49     6555.11    272.52 o 
   2  19   1      733.54      770.05     81.73 o 
   3  19   1     4945.49     5269.17    267.08 o 
   4  19   1      510.83      598.87     86.93 o 
   5  19   1     2056.49     2302.90    188.97 o 
  -3  20   1        1.08      -21.12     70.55 o 
  -2  20   1     1890.80     2122.52    129.91 o 
  -1  20   1        1.17        7.71     57.88 o 
   0  20   1      698.07      897.07     80.63 o 
   1  20   1        2.33      -20.61     60.47 o 
   2  20   1      956.05     1011.22     88.23 o 
   3  20   1       13.67       86.86     67.42 o 
 -13   0   2     1270.66     1295.07    171.33 o 
 -12   0   2      821.18     1045.63    156.21 o 
 -11   0   2     3483.82     3649.03    149.61 o 
 -10   0   2     7114.46     7963.60    238.53 o 
  -9   0   2     4162.69     4450.12    144.26 o 
  -8   0   2    17251.87    17386.02    481.45 o 
  -7   0   2      290.10      392.28     36.43 o 
  -6   0   2    58668.51    57922.79   1545.02 o 
  -5   0   2     3230.15     3215.41    117.05 o 
  -4   0   2    42922.10    40731.57   2063.54 o 
  -3   0   2    11108.10    11685.83    602.18 o 
  -2   0   2    24830.72    23845.31    695.34 o 
  -1   0   2    15311.77    15926.16    402.50 o 
   0   0   2    82500.98    80154.16   1920.18 o 
   1   0   2     5752.16     6348.37    228.05 o 
   2   0   2    51841.28    53266.70   1610.20 o 
   3   0   2    11961.65    12493.76    385.06 o 
   4   0   2    51799.08    49786.04   1894.13 o 
   5   0   2    20209.94    18269.82    712.43 o 
   6   0   2    24343.61    17955.03   2485.57 o 
   7   0   2     4120.94     3041.14    188.97 o 
   8   0   2    12343.15    12908.36    699.18 o 
   9   0   2     3479.29     3724.34    180.27 o 
  10   0   2      458.66      662.31     90.70 o 
  11   0   2     5661.31     5767.33    403.13 o 
  12   0   2     1645.18     1378.21    168.81 o 
 -13   1   2     1113.14     1298.52    123.81 o 
 -12   1   2      405.44      471.64     68.49 o 
 -11   1   2      543.99      621.02     39.29 o 
 -10   1   2      798.42      881.89     40.22 o 
  -9   1   2     1881.30     2008.56     59.66 o 
  -8   1   2     1427.36     1488.90     53.91 o 
  -7   1   2     4998.72     4883.73    194.16 o 
  -6   1   2      580.92      611.56     34.93 o 
  -5   1   2    17112.21    16525.24    363.00 o 
  -4   1   2      886.19      766.45     69.29 o 
  -3   1   2     6603.44     5912.65    180.35 o 
  -2   1   2        2.34       15.68      4.43 o 
  -1   1   2    10926.57    11961.11    302.98 o 
   0   1   2     8295.82     8059.99    124.39 o 
   1   1   2    14894.10    14547.35    366.60 o 
   2   1   2     1203.97     1003.02     25.10 o 
   3   1   2    17416.15    18394.82    385.72 o 
   4   1   2     9938.96     9974.58    457.50 o 
   5   1   2     6904.77     5981.66    291.61 o 
   6   1   2      734.64      502.55     35.28 o 
   7   1   2     4727.30     4460.90    199.63 o 
   8   1   2     2095.75     2181.06    107.65 o 
   9   1   2     2348.45     2608.18     98.43 o 
  10   1   2     1456.47     1461.64     85.96 o 
  11   1   2      462.73      618.16     86.39 o 
  12   1   2      889.03      918.52    102.43 o 
 -13   2   2      579.69      621.52     95.76 o 
 -12   2   2      509.03      650.34     76.14 o 
 -11   2   2     1127.03     1239.26     56.40 o 
 -10   2   2     2126.62     2184.84     70.95 o 
  -9   2   2     1504.18     1738.78     73.60 o 
  -8   2   2     3380.54     3322.60    128.09 o 
  -7   2   2      396.76      390.10     30.86 o 
  -6   2   2     6949.55     6969.69    199.33 o 
  -5   2   2      167.83      209.29     34.55 o 
  -4   2   2     4330.41     4107.37    384.24 o 
  -3   2   2     1622.33     1657.58     91.53 o 
  -2   2   2     6311.52     5957.06    181.29 o 
  -1   2   2     6650.14     7092.38    202.99 o 
   0   2   2    26857.53    27319.42    498.93 o 
   1   2   2      745.76      821.62     21.35 o 
   2   2   2    19069.36    18933.06    364.20 o 
   3   2   2       69.26       88.87      8.82 o 
   4   2   2    12054.40    12385.53    508.78 o 
   5   2   2     1133.72     1087.75     57.59 o 
   6   2   2     9143.58     8440.27    505.14 o 
   7   2   2     3284.34     3086.37    216.70 o 
   8   2   2     2818.47     3001.08    242.57 o 
   9   2   2     1884.75     1963.49    101.38 o 
  10   2   2      241.62      386.03     80.30 o 
  11   2   2     2052.12     2220.18    178.86 o 
  12   2   2      358.58      541.90     89.03 o 
 -12   3   2     2224.84     2414.78    129.42 o 
 -11   3   2     5290.53     5407.73    141.87 o 
 -10   3   2     2447.24     2590.93     93.27 o 
  -9   3   2    10510.91    10558.14    344.67 o 
  -8   3   2     3656.19     3674.02    143.00 o 
  -7   3   2    21413.60    21516.84    827.44 o 
  -6   3   2     5262.57     5415.27    153.81 o 
  -5   3   2    34348.73    34560.48    741.55 o 
  -4   3   2      300.10      352.80     49.82 o 
  -3   3   2    30266.75    28504.40   1235.17 o 
  -2   3   2    10957.65    11197.28    285.66 o 
  -1   3   2   101311.54   102717.33   2586.40 o 
   0   3   2    11523.38    12282.88    250.94 o 
   1   3   2    91763.15    88864.05   2930.82 o 
   2   3   2     2089.63     2058.25     56.75 o 
   3   3   2    34175.56    33283.24   1275.72 o 
   4   3   2     3617.85     3576.66    127.68 o 
   5   3   2    23877.70    24234.43    782.02 o 
   6   3   2    13405.06    13279.77    350.13 o 
   7   3   2    13391.43    13849.01    679.34 o 
   8   3   2    11053.31    12009.54    894.09 o 
   9   3   2     5506.35     5223.90    199.89 o 
  10   3   2     4457.40     4418.85    191.11 o 
  11   3   2     1943.60     2103.90    109.33 o 
  12   3   2     2766.43     2920.13    180.83 o 
 -12   4   2      563.33      598.64     93.22 o 
 -11   4   2     1471.12     1536.79     85.83 o 
 -10   4   2     3732.79     3676.40    162.55 o 
  -9   4   2      781.58      699.32     40.58 o 
  -8   4   2     2736.51     2691.92     97.84 o 
  -7   4   2     1090.77     1223.93     70.06 o 
  -6   4   2     3534.82     3529.89    114.36 o 
  -5   4   2     2262.89     2298.68     55.59 o 
  -4   4   2    16547.28    16489.05    426.30 o 
  -3   4   2      380.71      389.98     32.79 o 
  -2   4   2    64190.34    64204.70   3929.48 o 
  -1   4   2    10739.83    10906.43    310.84 o 
   0   4   2    22460.59    22799.08    506.55 o 
   1   4   2      573.56      566.35     58.19 o 
   2   4   2     3649.47     3871.07    172.09 o 
   3   4   2       53.03       53.86      7.99 o 
   4   4   2    13127.91    14163.27    299.43 o 
   5   4   2     1340.29     1372.99     44.76 o 
   6   4   2     2006.84     2010.03     64.44 o 
   7   4   2     1553.25     1645.54    104.59 o 
   8   4   2     1441.75     1350.83    168.74 o 
   9   4   2     1389.50     1334.99     81.86 o 
  10   4   2      883.63     1017.98    123.51 o 
  11   4   2      189.64      249.28     72.14 o 
  12   4   2      540.64      639.97    136.06 o 
 -12   5   2     1391.79     1315.22    163.77 o 
 -11   5   2     2175.23     2104.14    114.36 o 
 -10   5   2      880.63      799.10     52.45 o 
  -9   5   2     2291.74     2269.64     99.53 o 
  -8   5   2     1391.22     1377.17     55.93 o 
  -7   5   2     5691.65     5713.31    157.80 o 
  -6   5   2     1798.56     1769.40     52.13 o 
  -5   5   2     8207.61     7333.52    163.33 o 
  -4   5   2      108.11      134.27     16.73 o 
  -3   5   2    37656.55    38623.13    978.75 o 
  -2   5   2     2372.52     2272.00     62.43 o 
  -1   5   2     8693.99     8311.62    188.31 o 
   0   5   2     2891.16     2586.23     61.57 o 
   1   5   2     8668.84     8991.11    252.34 o 
   2   5   2     2838.63     3110.60    135.60 o 
   3   5   2    22115.28    21835.39    420.73 o 
   4   5   2      388.15      377.04     22.77 o 
   5   5   2    13393.32    14686.68    270.29 o 
   6   5   2     6105.87     6681.89    197.28 o 
   7   5   2     3239.15     2992.94    219.66 o 
   8   5   2     3715.63     2965.01    292.27 o 
   9   5   2     3091.65     2852.82    314.91 o 
  10   5   2     1434.17     1493.94     90.07 o 
  11   5   2      678.16      748.32    138.58 o 
  12   5   2      543.88      435.89    120.94 o 
 -12   6   2     2354.54     2521.44    162.43 o 
 -11   6   2     2075.18     2129.54    153.69 o 
 -10   6   2     7297.46     6892.43    290.67 o 
  -9   6   2     2958.75     2945.03    106.99 o 
  -8   6   2    12309.96    12249.98    455.52 o 
  -7   6   2     4177.10     4094.11    112.45 o 
  -6   6   2    29394.94    28415.05    557.60 o 
  -5   6   2     1604.51     1824.20     46.63 o 
  -4   6   2    66558.75    67649.10   1305.76 o 
  -3   6   2       11.02       18.59      9.64 o 
  -2   6   2    56490.12    57980.29   1629.23 o 
  -1   6   2      222.54      246.89     11.64 o 
   0   6   2    41138.82    40708.14    919.93 o 
   1   6   2     6372.20     6465.79    134.04 o 
   2   6   2    55039.73    56358.66   1063.10 o 
   3   6   2     8172.74     8383.89    165.46 o 
   4   6   2    22790.89    22729.26    410.97 o 
   5   6   2     8424.16     9126.85    196.23 o 
   6   6   2    13980.84    15001.83    355.91 o 
   7   6   2     5880.31     5509.38    254.48 o 
   8   6   2     8954.95     8270.60    300.73 o 
   9   6   2     3587.45     3255.01    206.60 o 
  10   6   2     2543.99     2456.61    120.35 o 
  11   6   2     3493.62     3419.07    284.71 o 
 -12   7   2      305.22      184.57     89.45 o 
 -11   7   2      541.18      496.75     89.33 o 
 -10   7   2      212.55       89.97     66.79 o 
  -9   7   2      767.68      746.38     44.32 o 
  -8   7   2      511.80      542.14     34.60 o 
  -7   7   2     7527.03     7418.01    170.61 o 
  -6   7   2       53.90       48.59     16.49 o 
  -5   7   2    18191.63    18457.13    364.27 o 
  -4   7   2      570.12      576.74     21.77 o 
  -3   7   2     2860.91     2917.90     68.94 o 
  -2   7   2     2268.03     2427.72     56.36 o 
  -1   7   2    15583.36    15870.08    285.25 o 
   0   7   2       18.09       28.67      9.44 o 
   1   7   2    13694.48    14309.73    292.31 o 
   2   7   2     7073.03     7489.53    138.10 o 
   3   7   2     4268.82     4372.14     89.44 o 
   4   7   2      440.33      444.26     17.31 o 
   5   7   2     3575.70     3800.81     90.50 o 
   6   7   2      484.21      560.08     33.44 o 
   7   7   2     2410.64     2494.08     93.08 o 
   8   7   2       37.14       37.20     32.85 o 
   9   7   2      187.98      202.88     47.30 o 
  10   7   2      167.06      272.11     98.26 o 
  11   7   2      215.29      461.08    128.50 o 
 -12   8   2      718.07      627.33    101.50 o 
 -11   8   2      948.55     1035.15    112.28 o 
 -10   8   2     2688.25     2198.99    151.17 o 
  -9   8   2     4978.74     4668.35    226.44 o 
  -8   8   2     6577.40     6501.77    154.48 o 
  -7   8   2      558.41      601.27     40.56 o 
  -6   8   2     9775.94     9933.46    238.42 o 
  -5   8   2      334.68      351.32     19.74 o 
  -4   8   2    43051.32    44314.50    928.29 o 
  -3   8   2     1646.88     1725.26     45.00 o 
  -2   8   2    22276.70    22390.07    462.37 o 
  -1   8   2      491.87      486.62     14.62 o 
   0   8   2    17854.60    17570.12    366.83 o 
   1   8   2     2089.28     2192.46     45.70 o 
   2   8   2    28934.82    30242.93    563.39 o 
   3   8   2     2438.23     2603.72     52.32 o 
   4   8   2     7322.13     7193.04    157.54 o 
   5   8   2     1352.05     1458.86     49.31 o 
   6   8   2     4857.20     5016.75    130.27 o 
   7   8   2     1158.29     1105.93     47.90 o 
   8   8   2     2108.37     2089.04     97.46 o 
   9   8   2      962.87      790.66     84.63 o 
  10   8   2      882.78     1131.29    153.69 o 
  11   8   2     1326.50     1279.95    168.81 o 
 -11   9   2     2299.49     2365.89    165.66 o 
 -10   9   2     1488.31     1455.10    121.97 o 
  -9   9   2     7367.98     7146.68    301.03 o 
  -8   9   2     4107.03     3959.37    103.05 o 
  -7   9   2    15178.16    15059.17    303.18 o 
  -6   9   2      771.12      830.15     31.80 o 
  -5   9   2    18383.86    18598.91    397.30 o 
  -4   9   2     2629.27     2887.52     70.77 o 
  -3   9   2    22111.04    22419.45    517.47 o 
  -2   9   2        4.69       17.48     12.23 o 
  -1   9   2    45573.59    43844.90    803.52 o 
   0   9   2     1195.60     1147.46     32.11 o 
   1   9   2    41620.45    41616.47    797.84 o 
   2   9   2     2593.11     2719.22     48.98 o 
   3   9   2    23948.96    23763.85    430.74 o 
   4   9   2     2362.20     2227.61     57.81 o 
   5   9   2    11303.85    11807.01    280.55 o 
   6   9   2     7615.94     7807.62    193.23 o 
   7   9   2     7884.77     8233.58    206.67 o 
   8   9   2     3623.76     3472.35    158.48 o 
   9   9   2     3214.90     3672.08    187.49 o 
  10   9   2     2425.29     2688.39    241.88 o 
  11   9   2      770.55      735.72    143.62 o 
 -11  10   2      117.99      154.36     84.28 o 
 -10  10   2      309.31      373.53    108.34 o 
  -9  10   2       25.54       57.95     93.22 o 
  -8  10   2      856.67      829.67     54.08 o 
  -7  10   2       31.86       12.67     23.86 o 
  -6  10   2     1136.54     1133.53     41.04 o 
  -5  10   2      702.80      757.04     42.62 o 
  -4  10   2     2998.15     3024.75     74.00 o 
  -3  10   2      311.34      338.22     18.61 o 
  -2  10   2     2783.37     2700.00     79.26 o 
  -1  10   2      500.05      538.29     19.42 o 
   0  10   2     2031.76     2016.21     49.50 o 
   1  10   2       16.40        4.51     10.11 o 
   2  10   2     6994.64     6950.25    124.92 o 
   3  10   2      515.79      542.23     20.80 o 
   4  10   2     2182.80     2178.39     58.07 o 
   5  10   2      432.85      421.45     27.72 o 
   6  10   2      417.48      479.13     31.93 o 
   7  10   2      416.21      489.93     40.60 o 
   8  10   2     1070.13      972.28     72.30 o 
   9  10   2       93.02       75.76     89.45 o 
  10  10   2      318.04      393.05    123.46 o 
 -11  11   2      998.72      666.05    104.08 o 
 -10  11   2      928.19      824.64    101.68 o 
  -9  11   2     2237.05     1811.58    173.85 o 
  -8  11   2     1124.23     1123.14     80.63 o 
  -7  11   2     6920.91     6823.52    198.97 o 
  -6  11   2      575.05      657.60     32.24 o 
  -5  11   2    17240.36    17333.33    371.94 o 
  -4  11   2     1664.85     1580.71     46.10 o 
  -3  11   2     8624.28     8412.61    183.97 o 
  -2  11   2       80.56       95.90     17.48 o 
  -1  11   2    15754.68    16045.92    361.45 o 
   0  11   2     1291.71     1428.14     38.91 o 
   1  11   2    20236.42    19572.25    410.24 o 
   2  11   2     1857.25     1771.94     41.25 o 
   3  11   2    10669.01    10553.88    243.68 o 
   4  11   2     2444.14     2553.63     79.63 o 
   5  11   2     5609.31     5770.47    146.87 o 
   6  11   2      832.91      941.12     47.70 o 
   7  11   2     3386.53     3484.32    112.55 o 
   8  11   2      905.94     1016.97     94.48 o 
   9  11   2      767.63      761.60    122.20 o 
  10  11   2      990.96     1153.97    173.85 o 
 -10  12   2     3455.02     3528.81    255.74 o 
  -9  12   2     1251.12     1222.00    151.17 o 
  -8  12   2     4752.56     4497.40    255.95 o 
  -7  12   2      584.37      729.78     57.62 o 
  -6  12   2     3145.10     3456.43     98.44 o 
  -5  12   2     1824.64     1804.00     52.88 o 
  -4  12   2    17166.33    17063.66    363.88 o 
  -3  12   2       68.23       50.33     16.43 o 
  -2  12   2    21728.54    21713.89    488.02 o 
  -1  12   2      702.75      732.28     27.54 o 
   0  12   2    16877.97    16513.34    372.91 o 
   1  12   2       32.90       41.04     13.17 o 
   2  12   2    14991.58    14256.40    292.64 o 
   3  12   2     1811.21     1790.34     47.85 o 
   4  12   2    11487.76    11673.94    253.73 o 
   5  12   2     3862.53     3936.33    117.06 o 
   6  12   2     6944.33     7383.02    231.84 o 
   7  12   2     4629.35     4853.82    183.31 o 
   8  12   2     3327.84     3464.81    196.53 o 
   9  12   2     2035.23     2009.31    138.42 o 
  10  12   2     1619.67     1597.42    194.01 o 
 -10  13   2       19.32      -66.48     80.70 o 
  -9  13   2      311.73      340.14    115.90 o 
  -8  13   2       65.83        7.56     83.15 o 
  -7  13   2      258.30      261.01     48.90 o 
  -6  13   2      754.07      760.99     48.33 o 
  -5  13   2     2174.64     2067.52     67.02 o 
  -4  13   2      401.35      396.21     26.73 o 
  -3  13   2     1231.95     1298.40     50.78 o 
  -2  13   2       73.14       60.75     22.18 o 
  -1  13   2      412.59      411.38     26.87 o 
   0  13   2      724.41      660.08     34.26 o 
   1  13   2     1205.15     1217.08     41.16 o 
   2  13   2       50.84       21.65     16.34 o 
   3  13   2      779.94      843.40     30.69 o 
   4  13   2       10.20       11.29     21.38 o 
   5  13   2     1003.37      990.58     47.97 o 
   6  13   2      163.54      135.44     44.19 o 
   7  13   2      523.73      482.67    171.33 o 
   8  13   2       86.93      188.90     66.77 o 
   9  13   2       63.14      104.56     74.83 o 
  -9  14   2      202.09      314.95    118.42 o 
  -8  14   2     1019.51      975.08    133.54 o 
  -7  14   2      674.80      751.00     65.46 o 
  -6  14   2     3783.78     3831.90    143.83 o 
  -5  14   2      534.74      556.79     52.85 o 
  -4  14   2     7415.01     7527.11    184.15 o 
  -3  14   2      540.91      603.11     34.67 o 
  -2  14   2     9054.79     9108.72    243.96 o 
  -1  14   2        0.46       -8.20     22.55 o 
   0  14   2     6972.43     6813.34    205.31 o 
   1  14   2      506.25      510.51     30.52 o 
   2  14   2     6925.27     6739.10    144.55 o 
   3  14   2      180.04      206.42     19.55 o 
   4  14   2     5975.10     5976.58    171.66 o 
   5  14   2     2079.51     2298.05    104.49 o 
   6  14   2     3895.42     3615.26    184.63 o 
   7  14   2      662.23      729.62     86.21 o 
   8  14   2      693.94      684.63     94.92 o 
   9  14   2     1062.14     1151.40    118.37 o 
  -9  15   2     1932.42     1793.94    194.01 o 
  -8  15   2     2341.69     2224.79    209.13 o 
  -7  15   2     4147.45     4328.30    209.06 o 
  -6  15   2      422.51      456.14     54.06 o 
  -5  15   2     8835.45     8985.31    288.85 o 
  -4  15   2      349.37      365.37     46.33 o 
  -3  15   2     7089.77     7112.87    196.37 o 
  -2  15   2      466.02      492.58     32.86 o 
  -1  15   2    11292.38    11515.74    353.90 o 
   0  15   2      133.11      134.85     25.40 o 
   1  15   2    12422.09    12298.85    316.06 o 
   2  15   2     1056.90     1038.03     36.21 o 
   3  15   2     5831.10     6175.71    200.08 o 
   4  15   2     1648.37     1761.59     86.75 o 
   5  15   2     3769.38     3902.29    152.57 o 
   6  15   2     1293.17     1329.12    118.42 o 
   7  15   2     2668.16     2983.63    174.93 o 
   8  15   2     1725.35     1902.90    139.84 o 
  -8  16   2      262.77      307.39    123.46 o 
  -7  16   2       99.72       96.45     69.01 o 
  -6  16   2      828.15      823.18     84.28 o 
  -5  16   2        6.40       14.85     36.92 o 
  -4  16   2      440.77      467.41     45.60 o 
  -3  16   2        3.98       -9.56     41.69 o 
  -2  16   2       28.47       12.50     30.72 o 
  -1  16   2      102.05       64.45     29.61 o 
   0  16   2      401.66      419.90     38.44 o 
   1  16   2       79.84       84.18     31.50 o 
   2  16   2      502.21      557.85     37.36 o 
   3  16   2      290.23      281.30     39.12 o 
   4  16   2      628.80      712.65     65.83 o 
   5  16   2        2.38      -12.36     56.68 o 
   6  16   2      199.05      270.99     72.64 o 
   7  16   2       72.90      134.45     77.42 o 
  -7  17   2     2202.18     2370.34    147.58 o 
  -6  17   2      265.72      351.24     80.63 o 
  -5  17   2     2228.07     2248.51    102.84 o 
  -4  17   2      208.46      186.62     46.88 o 
  -3  17   2     3691.28     3730.46    171.86 o 
  -2  17   2      425.38      423.68     62.05 o 
  -1  17   2     2811.79     2898.13    110.94 o 
   0  17   2      193.70      203.74     38.85 o 
   1  17   2     5051.62     5046.23    170.53 o 
   2  17   2      446.48      498.41     44.94 o 
   3  17   2     4396.92     4252.08    151.03 o 
   4  17   2      397.04      554.49     73.59 o 
   5  17   2     2099.46     2286.62    146.19 o 
   6  17   2      428.28      512.73     81.97 o 
  -6  18   2     2804.45     3320.11    173.65 o 
  -5  18   2      171.00      209.25     98.26 o 
  -4  18   2     4150.19     4338.05    199.52 o 
  -3  18   2       84.52       96.37     55.69 o 
  -2  18   2     8319.09     8846.93    352.64 o 
  -1  18   2      192.66      220.19     54.46 o 
   0  18   2     4450.33     4787.95    166.49 o 
   1  18   2      421.26      421.57     45.94 o 
   2  18   2     4112.94     4255.05    206.54 o 
   3  18   2      726.25      801.39     77.85 o 
   4  18   2     4058.52     4802.45    249.44 o 
   5  18   2     1062.04     1159.64    107.67 o 
   6  18   2     1595.12     1841.19    240.62 o 
  -5  19   2      104.37       11.17     65.27 o 
  -4  19   2       41.25      -33.89     63.08 o 
  -3  19   2       62.91       84.58     64.06 o 
  -2  19   2       14.51       71.81     58.79 o 
  -1  19   2      189.37      201.53     62.05 o 
   0  19   2       20.85       17.32     56.68 o 
   1  19   2        5.76       41.25     53.86 o 
   2  19   2        0.84        6.69     54.32 o 
   3  19   2      114.96      188.09     59.91 o 
   4  19   2        9.49       35.27     78.11 o 
  -3  20   2       47.34      124.43     69.21 o 
  -2  20   2     1917.23     2034.77    124.37 o 
  -1  20   2        0.14        8.45     66.77 o 
   0  20   2     1508.82     1585.55    152.43 o 
   1  20   2      134.15      194.61     65.94 o 
   2  20   2     2038.65     2075.90    124.84 o 
   3  20   2      589.76      508.96     98.26 o 
 -13   1   3     2212.96     2627.80    177.26 o 
 -12   1   3     1072.58     1204.61     79.37 o 
 -11   1   3     2243.99     2466.57     77.40 o 
 -10   1   3     2401.73     2584.03     72.60 o 
  -9   1   3     8964.16     8988.23    225.31 o 
  -8   1   3     2959.32     2930.80     75.01 o 
  -7   1   3    18106.43    16794.77    347.07 o 
  -6   1   3      118.91       93.37     20.72 o 
  -5   1   3    23262.53    21927.46    472.62 o 
  -4   1   3       89.77       99.09     13.95 o 
  -3   1   3    36081.35    35439.30   1034.28 o 
  -2   1   3      759.39      747.95     19.17 o 
  -1   1   3    58813.39    59273.52    995.44 o 
   0   1   3      277.33      313.61      7.44 o 
   1   1   3    40388.27    41471.38    792.92 o 
   2   1   3     6367.86     6557.44    118.25 o 
   3   1   3    17643.62    17684.94    370.84 o 
   4   1   3     9157.73     9616.91    227.13 o 
   5   1   3    16359.86    14888.81    410.50 o 
   6   1   3     8947.10     7697.64    248.30 o 
   8   1   3     2664.81     1663.20    261.96 o 
   9   1   3     3189.48     2926.23    240.28 o 
  10   1   3     2191.91     2496.80    162.95 o 
  11   1   3     1043.61     1192.80    120.94 o 
  12   1   3     1217.60     1409.97    125.52 o 
 -13   2   3     1784.35     1968.81    150.35 o 
 -12   2   3     3513.94     3763.85    144.04 o 
 -11   2   3     1194.92     1370.53     71.70 o 
 -10   2   3     4759.16     4975.08    122.67 o 
  -9   2   3     1778.76     1737.95     67.26 o 
  -8   2   3    11799.70    11790.04    403.12 o 
  -7   2   3     3448.83     3603.73     97.84 o 
  -6   2   3    22332.11    21809.91    477.79 o 
  -5   2   3      128.33       99.22     17.69 o 
  -4   2   3    41243.95    39221.77    822.87 o 
  -3   2   3     1583.69     1947.32     66.44 o 
  -2   2   3    36941.88    37367.95    841.26 o 
  -1   2   3      339.74      296.86      8.84 o 
   0   2   3    47125.58    46436.49    725.47 o 
   1   2   3     2305.52     2246.51     51.01 o 
   2   2   3    32740.60    34523.08    716.82 o 
   3   2   3    12636.15    13176.49    277.93 o 
   4   2   3    28384.37    27913.01    581.44 o 
   5   2   3     4977.42     4402.58    202.56 o 
   6   2   3     8708.62     8333.83    371.39 o 
   7   2   3     4578.45     3717.47    233.06 o 
   8   2   3     3533.68     3241.58    267.08 o 
   9   2   3     7363.78     7289.52    376.68 o 
  10   2   3     1811.69     1886.50    148.90 o 
  11   2   3     2034.10     2118.29    149.92 o 
  12   2   3      364.81      422.66     89.03 o 
 -12   3   3       14.89       53.87     50.67 o 
 -11   3   3        6.36       22.28     35.62 o 
 -10   3   3      141.57      121.05     30.56 o 
  -9   3   3      457.91      480.89     40.19 o 
  -8   3   3       45.50       46.43     23.02 o 
  -7   3   3       84.51       85.15     21.51 o 
  -6   3   3        1.90       -7.00     16.15 o 
  -5   3   3        3.70       13.01     12.12 o 
  -4   3   3      139.38      151.52     14.25 o 
  -3   3   3     6230.12     6594.50    202.08 o 
  -2   3   3     2107.00     2089.37     69.21 o 
  -1   3   3      129.48      156.44     13.26 o 
   0   3   3       76.90       96.56      5.80 o 
   1   3   3      312.74      334.35      9.90 o 
   2   3   3      488.91      572.73     17.06 o 
   3   3   3      951.67     1141.52     30.80 o 
   4   3   3      295.44      319.34     29.01 o 
   5   3   3     1186.77     1179.62     85.87 o 
   6   3   3        3.18       -2.52     20.36 o 
   7   3   3     1554.37     1340.83    114.71 o 
   8   3   3      135.51      102.82     62.24 o 
   9   3   3      318.75      254.50     46.24 o 
  10   3   3        5.51       75.54     44.79 o 
  11   3   3       45.01       98.04     70.22 o 
 -12   4   3     2812.16     3023.14    126.73 o 
 -11   4   3     4021.40     4060.55    192.65 o 
 -10   4   3     9231.58     8989.59    296.72 o 
  -9   4   3      175.73      168.54     33.07 o 
  -8   4   3    17151.84    16999.71    571.43 o 
  -7   4   3     3319.82     3383.46    122.26 o 
  -6   4   3    19127.90    19386.21    480.09 o 
  -5   4   3     6850.38     7321.50    164.50 o 
  -4   4   3    38501.20    38422.87    807.48 o 
  -3   4   3      742.78      940.26     33.43 o 
  -2   4   3    58414.30    59237.13   1494.90 o 
  -1   4   3     1049.45      989.26     27.58 o 
   0   4   3    39258.25    39997.98    809.75 o 
   1   4   3     2418.51     2404.83     59.56 o 
   2   4   3    36600.68    35972.02    912.19 o 
   3   4   3     5263.15     5534.28    126.97 o 
   4   4   3    29703.64    28714.91    852.79 o 
   5   4   3     3136.63     2969.62     82.04 o 
   6   4   3    10002.55    10069.20    288.06 o 
   7   4   3     3812.75     3408.48    319.03 o 
   8   4   3     1603.54     1354.55    160.58 o 
   9   4   3     5928.39     4383.73    633.68 o 
  10   4   3     3474.98     3218.24    288.79 o 
  11   4   3     2039.80     2041.08    171.33 o 
 -12   5   3      799.09      968.59     88.06 o 
 -11   5   3     2762.35     2436.32    104.12 o 
 -10   5   3     2423.97     2394.63     79.66 o 
  -9   5   3    10307.73    10257.77    407.22 o 
  -8   5   3     1128.61     1042.10     48.84 o 
  -7   5   3    13214.52    13054.89    413.87 o 
  -6   5   3     1754.92     1728.19     51.82 o 
  -5   5   3    17049.56    16885.45    362.12 o 
  -4   5   3      196.60      298.28     34.18 o 
  -3   5   3    53549.39    54475.04   1140.09 o 
  -2   5   3      372.89      406.48     14.88 o 
  -1   5   3    34049.63    32356.71    656.79 o 
   0   5   3     5123.62     5319.99    112.05 o 
   1   5   3    44476.68    44912.36    992.47 o 
   2   5   3     7748.87     7768.15    226.89 o 
   3   5   3    27405.78    28006.96    799.16 o 
   4   5   3     6802.71     6824.45    127.73 o 
   5   5   3    25947.30    27432.63    633.17 o 
   6   5   3     5976.78     6020.17    152.82 o 
   7   5   3     5657.93     5624.02    448.45 o 
   8   5   3     8198.02     7523.56    567.76 o 
   9   5   3     2848.60     2445.15    366.74 o 
  10   5   3     4509.64     4455.11    399.79 o 
  11   5   3      568.18      631.66     94.43 o 
 -12   6   3      220.39       70.72     77.36 o 
 -11   6   3      222.68      214.24     61.99 o 
 -10   6   3      131.15       85.94     39.81 o 
  -9   6   3        6.16       -9.72     30.39 o 
  -8   6   3      162.03      121.83     27.74 o 
  -7   6   3        4.43       -9.89     21.65 o 
  -6   6   3       77.07       52.54     17.54 o 
  -5   6   3     2244.86     2445.39     59.35 o 
  -4   6   3      783.99      837.86     27.32 o 
  -3   6   3     1153.47     1229.12     45.28 o 
  -2   6   3      178.69      174.83     12.74 o 
  -1   6   3      125.37      133.64      9.11 o 
   0   6   3       22.15       53.98      7.27 o 
   1   6   3     1932.95     2054.28     42.52 o 
   2   6   3      379.55      353.49     31.32 o 
   3   6   3      158.78      220.61     19.29 o 
   4   6   3      708.43      739.93     32.82 o 
   5   6   3      959.55      952.32     37.81 o 
   6   6   3       14.86       51.72     20.30 o 
   7   6   3      283.58      247.17     35.24 o 
   8   6   3      120.22      160.00     50.78 o 
   9   6   3       12.98      -35.29     40.41 o 
  10   6   3       27.41       70.09     63.23 o 
  11   6   3      219.48      163.77    105.82 o 
 -12   7   3     1040.14      977.61    114.41 o 
 -11   7   3     3418.43     3114.33    147.38 o 
 -10   7   3     1905.88     1790.67     81.22 o 
  -9   7   3     7627.48     7440.06    271.08 o 
  -8   7   3     4317.28     4158.28    107.74 o 
  -7   7   3    21362.50    20208.90    402.70 o 
  -6   7   3      865.14      863.38     32.36 o 
  -5   7   3    22442.49    21580.44    424.88 o 
  -4   7   3     1601.62     1642.67     42.36 o 
  -3   7   3    36476.39    37260.26    723.50 o 
  -2   7   3       84.53      118.47     13.02 o 
  -1   7   3    64588.98    64610.15   1208.86 o 
   0   7   3     1282.03     1247.39     36.77 o 
   1   7   3    49255.03    48389.60    896.86 o 
   2   7   3     2232.24     2134.62     61.46 o 
   3   7   3    30152.27    29769.43    680.86 o 
   4   7   3    10048.30    10364.78    246.34 o 
   5   7   3    13091.59    13584.82    321.82 o 
   6   7   3     5634.59     5887.70    164.98 o 
   7   7   3     9331.96     9238.79    332.03 o 
   8   7   3     7509.80     6907.22    574.62 o 
   9   7   3     3416.72     3051.70    256.44 o 
  10   7   3     3302.70     3436.71    279.67 o 
  11   7   3     1137.07     1431.12    188.97 o 
 -12   8   3     1580.02     1544.54    137.38 o 
 -11   8   3     1734.17     1526.45    132.34 o 
 -10   8   3     2341.87     2128.80    107.40 o 
  -9   8   3      574.56      590.96     39.12 o 
  -8   8   3     3912.27     3908.19    123.99 o 
  -7   8   3      704.46      625.43     30.47 o 
  -6   8   3    19935.25    19473.11    386.53 o 
  -5   8   3       32.89       23.62     15.33 o 
  -4   8   3    31184.93    32111.02    626.41 o 
  -3   8   3      676.93      757.03     27.21 o 
  -2   8   3    22247.03    21179.53    455.31 o 
  -1   8   3      137.37      125.95      8.45 o 
   0   8   3    19050.88    19376.95    405.63 o 
   1   8   3     1398.12     1475.03     40.50 o 
   2   8   3    23193.16    22064.68    451.87 o 
   3   8   3     5474.06     5597.81    137.84 o 
   4   8   3    11789.12    11698.77    277.48 o 
   5   8   3     8644.97     9045.60    219.25 o 
   6   8   3     9506.34     9822.72    239.92 o 
   7   8   3     3424.70     3604.38    103.71 o 
   8   8   3     2947.20     3025.65    220.41 o 
   9   8   3     1717.58     1907.61    139.84 o 
  10   8   3     1284.42     1544.50    181.41 o 
  11   8   3     1996.64     1962.75    214.16 o 
 -11   9   3       57.61      -57.11     70.83 o 
 -10   9   3      172.23      110.86    100.78 o 
  -9   9   3      303.64      271.33     39.26 o 
  -8   9   3      653.83      603.22     37.61 o 
  -7   9   3      480.97      493.25     28.85 o 
  -6   9   3      478.96      460.08     31.24 o 
  -5   9   3     1859.63     1934.94     50.88 o 
  -4   9   3      922.27      920.35     33.28 o 
  -3   9   3      359.57      386.07     20.65 o 
  -2   9   3      112.24      158.94     16.93 o 
  -1   9   3     2392.28     2445.88     52.31 o 
   0   9   3      976.64     1026.74     30.20 o 
   1   9   3     3037.70     2985.01     68.71 o 
   2   9   3      654.19      612.79     15.10 o 
   3   9   3     2443.14     2634.52     72.59 o 
   4   9   3      476.48      470.69     30.28 o 
   5   9   3      908.40      871.95     37.65 o 
   6   9   3     1211.50     1326.21     69.38 o 
   7   9   3     1599.38     1494.25     59.48 o 
   8   9   3      311.77      317.17     44.58 o 
   9   9   3       20.17       22.68     88.19 o 
  10   9   3      113.75      186.45    115.90 o 
 -11  10   3     1166.90     1106.63    122.31 o 
 -10  10   3     2925.76     2580.05    219.20 o 
  -9  10   3     1705.21     1677.64     80.15 o 
  -8  10   3     7940.36     7745.86    182.18 o 
  -7  10   3     1000.34      969.05     38.44 o 
  -6  10   3    21747.64    21452.92    459.47 o 
  -5  10   3     1718.30     1643.89     49.96 o 
  -4  10   3    17928.07    17916.21    382.03 o 
  -3  10   3       78.24       82.23     15.83 o 
  -2  10   3    23542.19    23196.81    538.23 o 
  -1  10   3     1460.65     1433.94     34.60 o 
   0  10   3    36233.92    34999.24    728.47 o 
   1  10   3     1715.55     1645.58     51.12 o 
   2  10   3    19084.65    18180.03    371.02 o 
   3  10   3     4702.44     4669.82    107.85 o 
   4  10   3    15200.04    15231.18    359.36 o 
   5  10   3     3936.71     3947.52    106.12 o 
   6  10   3    10175.13    10487.33    255.97 o 
   7  10   3     3991.35     4120.77    115.66 o 
   8  10   3     3244.74     3451.87    131.39 o 
   9  10   3     2610.39     2852.17    251.96 o 
  10  10   3      696.80      813.83    153.69 o 
 -11  11   3     1621.52     1377.26    134.82 o 
 -10  11   3      637.50      614.78    136.06 o 
  -9  11   3     2842.35     2889.86    157.48 o 
  -8  11   3      373.98      328.74     45.03 o 
  -7  11   3     9731.68     9450.71    214.03 o 
  -6  11   3       27.36        7.32     20.64 o 
  -5  11   3     8019.92     7951.27    178.23 o 
  -4  11   3      997.33     1006.76     51.27 o 
  -3  11   3     9374.58     9384.22    204.70 o 
  -2  11   3      292.47      288.19     23.44 o 
  -1  11   3    16678.44    16657.63    351.31 o 
   0  11   3     5468.45     5590.70    123.67 o 
   1  11   3     7676.70     7397.25    160.21 o 
   2  11   3      540.63      537.40     22.03 o 
   3  11   3     5612.64     5282.21    110.33 o 
   4  11   3     2257.02     2337.84     68.83 o 
   5  11   3     4524.28     4779.62    125.71 o 
   6  11   3      432.42      516.08     34.72 o 
   7  11   3     2725.67     2991.87    101.29 o 
   8  11   3     1580.44     1742.41     88.16 o 
   9  11   3      856.12     1199.32    168.81 o 
  10  11   3     1073.97     1436.16    183.93 o 
 -10  12   3       20.38       37.79    110.86 o 
  -9  12   3      216.68      112.01     70.55 o 
  -8  12   3      395.34      366.47     53.13 o 
  -7  12   3       11.90        2.47     35.15 o 
  -6  12   3     3015.21     2953.81     79.50 o 
  -5  12   3      298.58      268.61     24.74 o 
  -4  12   3     2433.28     2245.00     61.66 o 
  -3  12   3      248.15      248.12     21.99 o 
  -2  12   3     1797.87     1887.39     63.22 o 
  -1  12   3       63.57       50.22     17.69 o 
   0  12   3     2348.33     2274.89     56.92 o 
   1  12   3        8.38       20.88     15.88 o 
   2  12   3      764.48      807.84     32.13 o 
   3  12   3      967.10     1001.23     32.94 o 
   4  12   3      710.34      690.92     34.05 o 
   5  12   3      404.66      365.04     29.51 o 
   6  12   3      538.64      525.37     40.47 o 
   7  12   3      115.65      136.69     40.86 o 
   8  12   3      514.01      512.62     95.74 o 
   9  12   3      144.75      161.25    110.86 o 
 -10  13   3      995.00      957.44    151.17 o 
  -9  13   3     3801.35     3401.44    269.60 o 
  -8  13   3      867.94      992.69    204.09 o 
  -7  13   3     4521.83     4836.73    152.91 o 
  -6  13   3     1575.92     1552.88     59.80 o 
  -5  13   3     8020.05     8240.17    186.10 o 
  -4  13   3      864.19      866.90     34.38 o 
  -3  13   3    15546.78    15488.69    405.52 o 
  -2  13   3      975.40     1040.61     44.33 o 
  -1  13   3    17264.43    17246.38    446.79 o 
   0  13   3      348.30      341.26     23.47 o 
   1  13   3    12377.43    11612.46    272.44 o 
   2  13   3      123.99      133.04     16.69 o 
   3  13   3     7418.77     7365.31    151.25 o 
   4  13   3     2490.49     2466.18     73.85 o 
   5  13   3     5057.58     5294.26    216.75 o 
   6  13   3     2803.30     2898.58    139.29 o 
   7  13   3     2410.66     2740.13    157.37 o 
   8  13   3     1980.46     2106.50    201.57 o 
   9  13   3     1507.10     1694.22    162.51 o 
  -9  14   3      217.92      234.32    120.94 o 
  -8  14   3     2017.98     2192.45    222.98 o 
  -7  14   3      131.18      100.38     39.72 o 
  -6  14   3     3747.01     3780.57    124.57 o 
  -5  14   3      218.85      223.66     25.31 o 
  -4  14   3     8949.16     8762.67    212.52 o 
  -3  14   3      206.44      202.18     26.69 o 
  -2  14   3     4228.67     4186.90    121.62 o 
  -1  14   3      233.71      291.43     34.05 o 
   0  14   3     7381.49     7049.74    187.55 o 
   1  14   3      655.82      660.63     39.10 o 
   2  14   3     5575.64     5349.40    113.14 o 
   3  14   3     1253.28     1210.23     38.95 o 
   4  14   3     2221.12     2323.28     79.59 o 
   5  14   3     1076.39     1066.82     52.22 o 
   6  14   3     2098.74     2158.84    135.41 o 
   7  14   3      921.60     1144.65     98.80 o 
   8  14   3     1164.24     1363.13    113.17 o 
  -9  15   3      514.84      503.92    131.02 o 
  -8  15   3       34.57      120.03     71.20 o 
  -7  15   3      638.42      623.23     78.33 o 
  -6  15   3      846.32      758.31     52.73 o 
  -5  15   3      430.45      570.25     51.89 o 
  -4  15   3       30.51       14.11     22.74 o 
  -3  15   3     1661.00     1789.61     76.17 o 
  -2  15   3      304.79      299.63     35.43 o 
  -1  15   3     1538.96     1677.35     74.91 o 
   0  15   3      168.60      187.31     26.59 o 
   1  15   3      919.11      930.22     38.87 o 
   2  15   3      397.40      359.07     24.00 o 
   3  15   3      389.88      375.90     29.68 o 
   4  15   3       12.56      -12.09     26.38 o 
   5  15   3      711.79      776.62     78.19 o 
   6  15   3      122.02      130.08     61.14 o 
   7  15   3       82.62      108.21     67.42 o 
   8  15   3       87.44       39.87     81.89 o 
  -8  16   3     2606.05     2758.88    321.25 o 
  -7  16   3      746.90      923.88    119.68 o 
  -6  16   3     4713.83     5206.73    187.98 o 
  -5  16   3      234.71      220.87     43.62 o 
  -4  16   3     6103.41     6259.95    209.95 o 
  -3  16   3       12.60        8.50     32.97 o 
  -2  16   3     5459.55     5473.49    183.97 o 
  -1  16   3       73.59       89.53     32.23 o 
   0  16   3     7342.20     7279.61    206.36 o 
   1  16   3     1187.15     1266.58     96.03 o 
   2  16   3     7236.24     6942.59    168.91 o 
   3  16   3     1175.36     1165.63     53.60 o 
   4  16   3     4216.36     4446.69    239.36 o 
   5  16   3     1191.89     1320.78    105.82 o 
   6  16   3     2512.73     2812.25    168.81 o 
   7  16   3     1140.96     1240.26    109.39 o 
  -7  17   3     2619.08     2713.19    161.86 o 
  -6  17   3       50.06      102.91    103.30 o 
  -5  17   3     2312.54     2553.37    113.26 o 
  -4  17   3        0.99      -33.08     95.74 o 
  -3  17   3     3381.64     3566.40    169.30 o 
  -2  17   3      146.59      154.38     39.93 o 
  -1  17   3     3623.58     3754.18    135.41 o 
   0  17   3       51.50       19.70     33.39 o 
   1  17   3     2436.03     2484.24     99.99 o 
   2  17   3      572.83      570.19     37.32 o 
   3  17   3     2970.67     2955.47    194.01 o 
   4  17   3      822.70      898.13     87.56 o 
   5  17   3     2221.00     2318.05    234.32 o 
   6  17   3      733.94      757.49     90.89 o 
  -6  18   3      598.55      600.19     84.63 o 
  -5  18   3        5.49       -5.27     97.00 o 
  -4  18   3      426.98      506.25     95.74 o 
  -3  18   3       13.64       51.21     64.25 o 
  -2  18   3     1579.50     1477.29     99.71 o 
  -1  18   3       20.06       -6.61     35.86 o 
   0  18   3      296.38      309.55     45.82 o 
   1  18   3       15.77       -9.83     27.41 o 
   2  18   3      531.99      600.30     71.35 o 
   3  18   3      247.29      221.72     73.07 o 
   4  18   3      902.74      753.36    105.82 o 
   5  18   3       46.31       65.48     90.70 o 
  -5  19   3     2980.28     3037.57    169.58 o 
  -4  19   3      148.27      134.75     68.57 o 
  -3  19   3     3401.76     3667.66    197.79 o 
  -2  19   3        4.39       20.39     57.51 o 
  -1  19   3     5619.41     5670.08    246.36 o 
   0  19   3       10.97       98.74     60.52 o 
   1  19   3     2877.28     3294.37    331.33 o 
   2  19   3      569.73      602.35     72.56 o 
   3  19   3     2512.41     2622.89    194.01 o 
   4  19   3      601.00      652.57    103.30 o 
  -3  20   3      169.35      252.32     74.26 o 
  -2  20   3     2254.43     2441.19    142.02 o 
  -1  20   3       70.46      165.37    142.36 o 
   0  20   3     2421.18     2563.75    272.11 o 
   1  20   3      164.85      180.40     62.89 o 
   2  20   3     1225.79     1204.36    128.50 o 
 -13   0   4     2956.91     2932.79    274.63 o 
 -12   0   4     5898.98     6468.25    299.06 o 
 -11   0   4      700.54      862.83     84.06 o 
 -10   0   4    12982.04    13137.06    376.50 o 
  -9   0   4     4341.87     4134.45    182.15 o 
  -8   0   4    15235.62    14467.31    461.32 o 
  -7   0   4     6760.86     6986.38    237.15 o 
  -6   0   4    48663.26    46698.49   1408.09 o 
  -5   0   4      322.76      361.23     32.94 o 
  -4   0   4    56684.43    52955.60   2712.44 o 
  -3   0   4     3515.52     3547.01    115.52 o 
  -2   0   4    70056.02    72173.79   2185.44 o 
  -1   0   4     5723.40     6076.78    157.92 o 
   0   0   4    34267.36    32907.52    604.25 o 
   1   0   4      393.84      380.53     14.43 o 
   2   0   4    81509.02    88084.35   2170.56 o 
   3   0   4      489.80      410.52     23.18 o 
   4   0   4    10223.70     8681.97    342.80 o 
   5   0   4     9550.50     8489.01    341.67 o 
   6   0   4     6888.96     6323.14    265.06 o 
   7   0   4    10565.46     8138.21    471.16 o 
   9   0   4     1738.84     1562.14    178.89 o 
  10   0   4     1216.59     1290.03    163.77 o 
  11   0   4     3392.44     3454.35    294.79 o 
 -13   1   4      235.60      243.00     88.18 o 
 -12   1   4      601.60      784.78     73.77 o 
 -11   1   4     1237.45     1354.71     70.24 o 
 -10   1   4      129.34      115.49     31.81 o 
  -9   1   4     3086.67     2939.27     78.32 o 
  -8   1   4      733.91      722.92     38.26 o 
  -7   1   4     3148.72     3092.37     86.84 o 
  -6   1   4     1052.63     1003.87     41.03 o 
  -5   1   4     7790.39     7613.17    215.20 o 
  -4   1   4        7.12        6.39     10.85 o 
  -3   1   4     8783.39     9493.72    212.87 o 
  -2   1   4     1923.77     2143.39     56.33 o 
  -1   1   4    13516.88    13459.26    217.04 o 
   0   1   4     5199.40     5252.24     79.66 o 
   1   1   4    10415.47    10654.25    174.88 o 
   2   1   4     5457.92     5887.40    114.20 o 
   3   1   4    13692.13    13934.20    294.09 o 
   4   1   4      786.37      768.51     29.34 o 
   5   1   4     3001.19     2821.95     91.15 o 
   6   1   4     3164.77     2772.82     94.05 o 
   7   1   4      634.93      520.89     48.73 o 
   8   1   4     2649.83     1935.47    293.27 o 
   9   1   4      275.53      255.29     67.42 o 
  10   1   4     1380.07     1521.21    127.15 o 
  11   1   4      117.76      164.99     79.27 o 
 -12   2   4      862.24      936.13     66.54 o 
 -11   2   4      737.72      798.03     75.02 o 
 -10   2   4      783.89      831.07     55.18 o 
  -9   2   4     1169.88     1201.23     56.34 o 
  -8   2   4     8119.43     7872.90    215.17 o 
  -7   2   4      160.65      133.66     27.34 o 
  -6   2   4    17527.59    16694.43    398.64 o 
  -5   2   4      212.76      237.63     18.42 o 
  -4   2   4     6299.10     6351.83    158.74 o 
  -3   2   4       69.92       72.87      9.89 o 
  -2   2   4    12103.17    12592.63    288.40 o 
  -1   2   4      591.76      681.11     13.99 o 
   0   2   4    10655.17    11195.94    175.83 o 
   1   2   4     9466.83    10170.18    159.04 o 
   2   2   4     6088.63     5759.31    112.10 o 
   3   2   4     3050.10     2811.08     64.73 o 
   4   2   4     1645.66     1601.84     47.48 o 
   5   2   4     2048.95     2007.78     60.19 o 
   6   2   4     3476.54     3077.04    162.20 o 
   7   2   4     2216.04     1878.69    187.88 o 
   8   2   4     1062.33      769.58    121.48 o 
   9   2   4     1919.28     1908.69    239.36 o 
  10   2   4       68.96      142.66     81.89 o 
  11   2   4     1042.70     1134.60    114.82 o 
 -12   3   4     1739.30     1945.71     88.58 o 
 -11   3   4     5806.32     5910.81    248.10 o 
 -10   3   4     3260.67     3160.68     90.39 o 
  -9   3   4    15584.94    15565.14    488.65 o 
  -8   3   4      770.93      727.81     58.17 o 
  -7   3   4    21669.34    21133.84    547.56 o 
  -6   3   4      111.56      110.48     22.03 o 
  -5   3   4    38404.30    35921.18    824.42 o 
  -4   3   4      101.90      148.59     15.41 o 
  -3   3   4    78060.46    78086.49   1539.02 o 
  -2   3   4      132.56      179.37     16.43 o 
  -1   3   4    80090.24    79986.02   1386.65 o 
   0   3   4     3711.60     3751.28     61.68 o 
   1   3   4    43167.00    44633.19    736.38 o 
   2   3   4    13955.47    14524.69    304.78 o 
   3   3   4    25812.36    25580.21    534.28 o 
   4   3   4     7506.28     7337.57    159.78 o 
   5   3   4    18926.19    17775.82    473.16 o 
   6   3   4     9267.59     8044.75    336.03 o 
   7   3   4    13068.85    12050.42    410.86 o 
   8   3   4     4460.72     3732.49    404.19 o 
  10   3   4     2159.51     2107.59    148.76 o 
  11   3   4      720.57      710.70     98.87 o 
 -12   4   4      253.45      214.64     60.73 o 
 -11   4   4       17.38      -53.27     35.58 o 
 -10   4   4      931.14     1022.72     58.97 o 
  -9   4   4        9.73        7.24     30.21 o 
  -8   4   4     2234.63     2165.61     75.47 o 
  -7   4   4      117.81       91.68     24.88 o 
  -6   4   4     4449.99     4575.50    120.63 o 
  -5   4   4       48.61       39.01     15.01 o 
  -4   4   4     6501.78     5893.36    166.95 o 
  -3   4   4     2126.26     2400.79     56.43 o 
  -2   4   4    10522.45    11470.87    211.42 o 
  -1   4   4     1163.25     1361.96     26.87 o 
   0   4   4     1310.68     1127.57     24.63 o 
   1   4   4     4575.78     4610.37     84.06 o 
   2   4   4    17341.00    18852.22    394.95 o 
   3   4   4     8030.96     8607.16    183.61 o 
   4   4   4     7575.76     7780.06    179.80 o 
   5   4   4     1573.53     1436.23     58.45 o 
   6   4   4     1065.00     1293.08     68.37 o 
   7   4   4     2305.65     2105.52    135.20 o 
   8   4   4      831.96      802.93    108.28 o 
   9   4   4     1161.65     1147.43    109.30 o 
  10   4   4      338.39      252.50     54.23 o 
  11   4   4     1291.75     1289.85    127.24 o 
 -12   5   4      653.39      628.90     76.73 o 
 -11   5   4     2131.23     1990.19    110.99 o 
 -10   5   4      818.08      799.25     59.01 o 
  -9   5   4     3430.04     3290.98    168.10 o 
  -8   5   4       35.50       43.87     27.75 o 
  -7   5   4     5608.24     5428.07    144.79 o 
  -6   5   4     2083.90     2154.12     61.54 o 
  -5   5   4    10318.04    10691.50    235.80 o 
  -4   5   4      430.49      450.75     22.17 o 
  -3   5   4    23491.34    23678.69    511.26 o 
  -2   5   4     6454.65     6563.69    145.08 o 
  -1   5   4    12860.65    12930.46    220.33 o 
   0   5   4     2911.70     2968.05     62.70 o 
   1   5   4    12080.81    12270.31    217.49 o 
   2   5   4     1472.00     1520.44     50.42 o 
   3   5   4    13724.28    13439.74    312.59 o 
   4   5   4     6222.02     6453.77    137.06 o 
   5   5   4     8096.40     8347.16    249.71 o 
   6   5   4      778.79      748.98     41.53 o 
   7   5   4      412.23      336.40     45.96 o 
   8   5   4     1375.18     1238.25    183.24 o 
   9   5   4      792.36      751.27    143.82 o 
  10   5   4     1408.46     1643.36    275.89 o 
  11   5   4      903.97      902.20    108.63 o 
 -12   6   4     2594.56     2598.86    120.46 o 
 -11   6   4     1136.06     1145.30     66.55 o 
 -10   6   4     5347.03     5197.99    177.87 o 
  -9   6   4     2301.06     2239.46     81.04 o 
  -8   6   4    15636.48    15382.77    371.71 o 
  -7   6   4     2549.00     2489.58     71.16 o 
  -6   6   4    19095.51    18256.03    393.97 o 
  -5   6   4     1571.03     1620.83     48.78 o 
  -4   6   4    28515.65    28291.34    554.21 o 
  -3   6   4      150.60      160.09     12.97 o 
  -2   6   4    52899.37    52786.41   1129.79 o 
  -1   6   4      501.32      442.61     23.32 o 
   0   6   4    53544.90    54676.36    940.19 o 
   1   6   4     8046.59     8693.83    184.25 o 
   2   6   4    38294.45    36535.88    831.98 o 
   3   6   4     4725.30     4392.66    118.37 o 
   4   6   4    20459.68    21551.74    543.05 o 
   5   6   4     8575.04     8851.92    214.37 o 
   6   6   4     8014.35     7805.63    194.38 o 
   7   6   4     8786.05     8710.04    369.08 o 
   8   6   4     3875.33     4022.19    354.76 o 
   9   6   4     4943.87     4524.99    523.84 o 
  10   6   4     1541.52     1484.18    275.89 o 
  11   6   4     2646.40     2661.78    176.35 o 
 -12   7   4       40.70        9.42     65.80 o 
 -11   7   4      466.94      545.26     58.56 o 
 -10   7   4      382.10      340.07     49.35 o 
  -9   7   4     1305.67     1273.46     63.89 o 
  -8   7   4       68.78       56.24     32.17 o 
  -7   7   4     3391.21     3230.75     79.33 o 
  -6   7   4       19.74      -15.05     17.03 o 
  -5   7   4     2643.13     2611.25     64.30 o 
  -4   7   4     1262.46     1230.46     39.37 o 
  -3   7   4     2590.45     2605.24     63.77 o 
  -2   7   4     1801.26     1832.77     49.23 o 
  -1   7   4     2897.99     2858.03     59.53 o 
   0   7   4      145.47      168.68     10.49 o 
   1   7   4     4658.88     4555.49     80.61 o 
   2   7   4      819.33      835.24     29.30 o 
   3   7   4     3393.77     3427.78     94.88 o 
   4   7   4      246.43      236.38     20.65 o 
   5   7   4      885.07     1061.44     53.49 o 
   6   7   4     3465.73     3808.55    104.65 o 
   7   7   4     1885.01     1980.91    107.28 o 
   8   7   4      905.89      887.21     71.68 o 
   9   7   4       70.84       72.92     48.51 o 
  10   7   4      658.37      676.06     93.22 o 
 -12   8   4      599.03      654.25    109.77 o 
 -11   8   4      293.04      256.85     62.89 o 
 -10   8   4     2086.73     1915.71     78.20 o 
  -9   8   4      711.99      722.51     43.67 o 
  -8   8   4     3447.30     3355.73    108.17 o 
  -7   8   4      553.96      548.13     42.40 o 
  -6   8   4     8434.15     8030.98    169.27 o 
  -5   8   4       16.94       -8.56     14.75 o 
  -4   8   4    16027.55    15895.79    316.08 o 
  -3   8   4      456.90      471.04     22.62 o 
  -2   8   4     7536.76     7739.74    186.84 o 
  -1   8   4       77.29      112.25     11.21 o 
   0   8   4    14293.58    14060.46    260.55 o 
   1   8   4     6904.09     7340.34    132.30 o 
   2   8   4     9359.32     9054.11    205.58 o 
   3   8   4     2888.27     2668.34     77.35 o 
   4   8   4     8572.79     8707.66    209.30 o 
   5   8   4     1734.59     1840.64     59.83 o 
   6   8   4     2049.39     2157.87     74.94 o 
   7   8   4     2407.80     2536.38     92.94 o 
   8   8   4     1993.36     1836.99    143.77 o 
   9   8   4     2237.66     2301.10    211.64 o 
  10   8   4      394.03      471.16    128.50 o 
 -11   9   4     3345.71     3036.07    177.26 o 
 -10   9   4     1765.61     1637.97     84.87 o 
  -9   9   4     5065.96     5008.59    129.45 o 
  -8   9   4     1092.54     1092.39     43.04 o 
  -7   9   4    12049.90    11678.34    240.71 o 
  -6   9   4     1175.49     1143.53     54.58 o 
  -5   9   4    21348.51    20819.95    412.64 o 
  -4   9   4        1.33       -8.04     15.51 o 
  -3   9   4    23970.65    23884.61    505.40 o 
  -2   9   4     1437.97     1440.42     42.82 o 
  -1   9   4    32393.01    32630.78    640.77 o 
   0   9   4       69.75       84.83     13.37 o 
   1   9   4    22168.29    21325.64    402.75 o 
   2   9   4     3400.86     3203.08     73.80 o 
   3   9   4    17672.91    17212.15    436.39 o 
   4   9   4     8652.67     8581.96    207.76 o 
   5   9   4     9038.43     8950.44    218.91 o 
   6   9   4     9458.10     9915.06    243.44 o 
   7   9   4     6591.15     6954.80    202.50 o 
   8   9   4     4773.27     4898.48    154.84 o 
   9   9   4     1169.88     1264.95    113.98 o 
  10   9   4     2489.52     2879.88    264.56 o 
 -11  10   4      148.67      156.21    123.46 o 
 -10  10   4      586.43      524.01    116.36 o 
  -9  10   4       27.34      -44.24     32.85 o 
  -8  10   4     1213.89     1282.45     48.06 o 
  -7  10   4     1514.19     1425.58     47.53 o 
  -6  10   4     4556.16     4276.79     98.33 o 
  -5  10   4       12.15      -10.82     18.10 o 
  -4  10   4     1633.94     1617.78     48.94 o 
  -3  10   4      785.27      850.67     34.60 o 
  -2  10   4     1458.35     1323.71     40.60 o 
  -1  10   4      977.09      945.21     30.93 o 
   0  10   4     2964.25     3000.29     85.05 o 
   1  10   4      825.99      803.59     28.05 o 
   2  10   4      404.44      378.64     30.38 o 
   3  10   4      256.27      220.50     18.60 o 
   4  10   4     1769.08     1848.57     58.69 o 
   5  10   4      823.97      922.35     40.80 o 
   6  10   4     1640.16     1702.41     62.02 o 
   7  10   4       52.46       65.47     30.25 o 
   8  10   4      351.45      377.73     62.41 o 
   9  10   4      183.09      239.36    110.86 o 
  10  10   4       37.03       50.39    108.34 o 
 -11  11   4     1261.82     1007.83    158.73 o 
 -10  11   4      878.37      813.53    110.92 o 
  -9  11   4     2260.55     2136.88     96.74 o 
  -8  11   4      899.24      890.42     40.87 o 
  -7  11   4     3526.07     3565.83     94.58 o 
  -6  11   4      698.39      717.89     35.96 o 
  -5  11   4     8030.19     7950.59    179.95 o 
  -4  11   4       23.46       15.37     17.16 o 
  -3  11   4    10365.67    10723.59    233.60 o 
  -2  11   4        6.69       15.44     17.14 o 
  -1  11   4    10949.33    10629.39    228.60 o 
   0  11   4     1224.63     1160.84     40.69 o 
   1  11   4     8443.66     8129.13    171.36 o 
   2  11   4     1713.24     1661.64     45.63 o 
   3  11   4     6464.23     6264.90    138.99 o 
   4  11   4     1700.72     1633.04     54.66 o 
   5  11   4     4097.12     3838.56    110.74 o 
   6  11   4     2935.05     2898.73     87.47 o 
   7  11   4     3030.06     3214.78    109.38 o 
   8  11   4     2113.21     2382.32    190.23 o 
   9  11   4      669.74      844.06    156.21 o 
 -10  12   4     4294.92     3860.39    234.32 o 
  -9  12   4      535.93      525.40     68.35 o 
  -8  12   4     7468.75     7295.53    219.06 o 
  -7  12   4      487.81      484.24     41.32 o 
  -6  12   4    10993.55    10842.73    242.11 o 
  -5  12   4      214.22      251.77     24.93 o 
  -4  12   4    11749.73    11631.57    254.34 o 
  -3  12   4      104.72       86.41     17.96 o 
  -2  12   4    13900.13    13742.52    360.41 o 
  -1  12   4     1501.18     1518.70     45.36 o 
   0  12   4    19796.93    18919.08    438.65 o 
   1  12   4     1935.54     1819.63     48.69 o 
   2  12   4    11128.85    10203.48    214.68 o 
   3  12   4     2492.88     2274.75     60.97 o 
   4  12   4    10666.69    10256.76    248.21 o 
   5  12   4     3160.03     3123.13    128.61 o 
   6  12   4     2760.54     3009.66     91.07 o 
   7  12   4     2404.70     2723.20    135.89 o 
   8  12   4     1818.42     1987.44    138.58 o 
   9  12   4     2600.16     2952.95    269.60 o 
 -10  13   4        0.39        0.00    115.90 o 
  -9  13   4      461.60      672.54     90.65 o 
  -8  13   4        7.93       41.75     50.54 o 
  -7  13   4      410.35      395.09     37.14 o 
  -6  13   4      219.20      254.62     28.33 o 
  -5  13   4     2146.82     2122.39     63.37 o 
  -4  13   4        3.57       -0.72     19.36 o 
  -3  13   4      962.16      932.06     39.13 o 
  -2  13   4        5.73      -22.53     19.82 o 
  -1  13   4      426.14      418.74     34.91 o 
   0  13   4      378.03      410.94     26.23 o 
   1  13   4      771.30      735.82     29.27 o 
   2  13   4      557.16      555.70     31.23 o 
   3  13   4      836.63      827.77     37.19 o 
   4  13   4       52.04       46.44     23.59 o 
   5  13   4       17.70       23.44     25.46 o 
   6  13   4       85.56       79.77     42.56 o 
   7  13   4      233.67      218.28     46.54 o 
   8  13   4       63.56      135.27     68.16 o 
  -9  14   4      150.41      275.51     81.72 o 
  -8  14   4     2850.07     2867.49    131.43 o 
  -7  14   4      323.91      377.39     51.64 o 
  -6  14   4     3243.56     3280.97     88.50 o 
  -5  14   4        6.73       25.55     23.58 o 
  -4  14   4     9150.90     9101.22    221.51 o 
  -3  14   4       85.59       92.27     22.47 o 
  -2  14   4     5067.77     5044.02    212.65 o 
  -1  14   4      605.77      603.80     44.71 o 
   0  14   4     2883.40     2753.16     77.99 o 
   1  14   4      768.99      737.09     30.70 o 
   2  14   4     8572.71     8067.09    193.17 o 
   3  14   4     1288.43     1346.66     51.31 o 
   4  14   4     4308.92     4124.41    112.95 o 
   5  14   4     1111.08     1152.59     92.38 o 
   6  14   4     1575.93     1643.41    110.02 o 
   7  14   4     1272.94     1397.13    111.22 o 
   8  14   4      346.76      405.25     81.03 o 
  -8  15   4     1039.85     1044.25    104.71 o 
  -7  15   4     4669.48     4696.30    178.98 o 
  -6  15   4      157.87      109.84     55.28 o 
  -5  15   4     5016.20     5117.56    136.01 o 
  -4  15   4       70.92       52.57     25.76 o 
  -3  15   4    12046.24    12018.99    321.97 o 
  -2  15   4       11.05       30.52     32.67 o 
  -1  15   4     7025.39     7019.79    226.68 o 
   0  15   4      831.22      839.12     44.18 o 
   1  15   4     6831.16     6582.43    160.99 o 
   2  15   4     1788.15     1726.17     61.65 o 
   3  15   4     5865.37     5671.19    145.99 o 
   4  15   4      674.08      764.14     50.63 o 
   5  15   4     2625.02     2655.55    104.42 o 
   6  15   4     1447.51     1657.87    119.10 o 
   7  15   4     1400.45     1530.20    116.84 o 
  -8  16   4       38.59       21.40     77.12 o 
  -7  16   4       41.68        3.37     49.07 o 
  -6  16   4      280.36      295.11     53.32 o 
  -5  16   4       37.33        7.45     59.50 o 
  -4  16   4      886.42      867.90     49.55 o 
  -3  16   4       37.22       54.80     29.33 o 
  -2  16   4      820.82      742.59     63.71 o 
  -1  16   4        6.16       11.52     30.94 o 
   0  16   4      249.89      207.90     37.36 o 
   1  16   4      134.91      123.80     25.30 o 
   2  16   4      253.72      325.36     41.82 o 
   3  16   4       93.96       99.57     32.01 o 
   4  16   4      243.71      315.05     73.66 o 
   5  16   4      365.21      383.45     71.25 o 
   6  16   4       37.98      172.16     69.01 o 
  -7  17   4     1531.87     1571.11    156.21 o 
  -6  17   4      142.49      187.86     72.46 o 
  -5  17   4     2994.63     3337.34    175.06 o 
  -4  17   4       28.95        5.49     84.41 o 
  -3  17   4     6153.68     6064.20    176.86 o 
  -2  17   4      492.46      499.46     48.96 o 
  -1  17   4     3250.44     3222.70    125.25 o 
   0  17   4      104.04      136.84     39.45 o 
   1  17   4     3169.83     3130.94     89.70 o 
   2  17   4      918.93      926.89     53.35 o 
   3  17   4     2220.07     2036.31     96.78 o 
   4  17   4      668.74      740.76    103.30 o 
   5  17   4     1416.33     1488.73    158.73 o 
  -6  18   4     3151.23     3438.18    185.66 o 
  -5  18   4        3.63       11.68     86.93 o 
  -4  18   4     3637.10     3578.78    197.79 o 
  -3  18   4      222.79      254.35     64.68 o 
  -2  18   4     6312.48     6598.62    223.30 o 
  -1  18   4      158.28      182.47     45.16 o 
   0  18   4     4073.79     4083.89    201.57 o 
   1  18   4      477.62      491.28     45.91 o 
   2  18   4     3835.27     3693.33    148.91 o 
   3  18   4     1065.30      927.21    110.86 o 
   4  18   4     1890.33     1816.62    156.21 o 
  -4  19   4        8.77        3.75     65.85 o 
  -3  19   4      172.13       90.37     99.52 o 
  -2  19   4        2.62       21.29     60.98 o 
  -1  19   4       16.21       31.36     57.31 o 
   0  19   4      108.23       84.94     63.56 o 
   1  19   4      110.71       16.52     36.74 o 
   2  19   4      254.20      166.29     73.07 o 
   3  19   4       36.53       30.23     80.63 o 
  -2  20   4     2457.95     2712.97    178.89 o 
  -1  20   4       66.80       20.43     62.45 o 
   0  20   4     2767.66     2740.60    151.34 o 
 -12   1   5     1067.01     1229.30     85.21 o 
 -11   1   5     5175.85     5715.63    194.07 o 
 -10   1   5      546.68      527.58     47.70 o 
  -9   1   5    11826.03    11378.32    353.06 o 
  -8   1   5     1365.45     1322.45     55.11 o 
  -7   1   5    18915.74    17821.58    393.73 o 
  -6   1   5      322.35      329.94     33.97 o 
  -5   1   5    49026.39    47588.51    931.49 o 
  -4   1   5     2415.09     2423.21     55.43 o 
  -3   1   5    47062.89    47903.63    796.56 o 
  -2   1   5     1116.45     1094.67     24.99 o 
  -1   1   5    51247.29    52608.37    810.31 o 
   0   1   5    12645.53    12874.31    211.51 o 
   1   1   5    38571.00    39315.96    636.01 o 
   2   1   5     8595.25     8352.38    173.51 o 
   3   1   5    29356.59    29394.87    597.34 o 
   4   1   5     7236.21     6692.76    162.86 o 
   5   1   5    11351.90    11847.48    331.28 o 
   6   1   5     8566.18     7930.45    231.04 o 
   7   1   5     5390.38     4643.86    179.10 o 
   8   1   5     4228.66     3315.03    194.20 o 
   9   1   5     1697.55     1649.18    254.48 o 
  10   1   5     3190.59     3383.84    207.55 o 
  11   1   5      252.58      323.92     88.87 o 
 -12   2   5     1464.30     1595.01     94.80 o 
 -11   2   5      846.26      962.42     64.88 o 
 -10   2   5     9012.19     9216.26    366.02 o 
  -9   2   5     2458.22     2469.84     83.14 o 
  -8   2   5    12990.76    12368.91    283.10 o 
  -7   2   5      373.42      390.62     32.58 o 
  -6   2   5    11644.08    11089.57    302.12 o 
  -5   2   5        9.16        0.73     14.51 o 
  -4   2   5    45664.56    47258.61    937.78 o 
  -3   2   5      585.34      701.00     20.81 o 
  -2   2   5    29980.70    30550.04    526.35 o 
  -1   2   5     7929.47     8493.74    145.03 o 
   0   2   5    25664.44    24700.69    382.55 o 
   1   2   5     8282.62     8015.08    126.95 o 
   2   2   5    18414.93    19054.66    359.02 o 
   3   2   5     5638.21     5868.14    128.40 o 
   4   2   5    14689.14    14211.48    332.01 o 
   5   2   5     7108.66     6877.45    169.18 o 
   6   2   5     4189.29     3910.78    238.64 o 
   7   2   5     8312.84     6814.10    327.55 o 
   8   2   5     2423.64     1892.70    100.84 o 
   9   2   5     3444.61     3165.27    205.35 o 
  10   2   5      582.33      594.94     94.38 o 
  11   2   5     1662.76     1752.51    162.51 o 
 -12   3   5        3.70       13.86     48.77 o 
 -11   3   5       32.20       71.86     46.23 o 
 -10   3   5      502.97      560.17     45.31 o 
  -9   3   5       76.36      107.35     31.97 o 
  -8   3   5       80.78       61.73     27.67 o 
  -7   3   5     2848.55     2793.61     92.87 o 
  -6   3   5       74.85       49.41     18.73 o 
  -5   3   5       20.07       66.81     40.05 o 
  -4   3   5      165.00      162.39     15.76 o 
  -3   3   5     1481.11     1463.51     40.62 o 
  -2   3   5     2256.98     2354.16     48.47 o 
  -1   3   5     5039.89     6069.39     96.07 o 
   0   3   5      115.44      173.42      8.14 o 
   1   3   5     4658.83     4934.52     79.51 o 
   2   3   5      137.05      116.61      9.04 o 
   3   3   5     1116.00     1207.41     33.15 o 
   4   3   5      159.04      141.46     13.78 o 
   5   3   5       18.60       40.91     20.96 o 
   6   3   5      301.34      267.84     31.32 o 
   7   3   5      293.42      211.06     42.16 o 
   8   3   5      189.36      159.00     44.83 o 
   9   3   5      293.36      306.52     97.00 o 
  10   3   5        4.11      -26.22     65.85 o 
  11   3   5        2.06        3.00     74.76 o 
 -12   4   5     3458.13     3626.31    176.43 o 
 -11   4   5     1507.08     1591.53     90.48 o 
 -10   4   5     5299.97     5402.65    143.57 o 
  -9   4   5      781.02      817.11     47.53 o 
  -8   4   5    16616.24    15837.43    408.17 o 
  -7   4   5      141.27      130.19     25.42 o 
  -6   4   5    28290.29    26600.59    697.46 o 
  -5   4   5        9.98       -1.88     14.54 o 
  -4   4   5    28715.53    27203.58    685.46 o 
  -3   4   5     1307.66     1411.19     39.45 o 
  -2   4   5    26156.78    26073.88    523.47 o 
  -1   4   5     4192.76     4358.82     78.71 o 
   0   4   5    45102.75    47714.27    753.63 o 
   1   4   5      415.97      350.84     10.98 o 
   2   4   5    21299.83    20752.91    371.09 o 
   3   4   5    15326.23    15340.81    323.33 o 
   4   4   5    13408.78    13635.47    320.38 o 
   5   4   5     6924.20     6327.70    221.11 o 
   6   4   5    10310.85     9960.10    390.16 o 
   7   4   5     2919.07     2806.32    125.14 o 
   8   4   5     2457.28     2143.09    160.60 o 
   9   4   5     5973.01     5745.19    573.20 o 
  10   4   5     1290.69     1375.74    235.58 o 
  11   4   5     2116.16     2257.23    168.19 o 
 -12   5   5      818.86      855.77     69.36 o 
 -11   5   5     2629.37     2701.89    186.93 o 
 -10   5   5      901.84      997.97     57.47 o 
  -9   5   5     5897.62     5941.02    261.23 o 
  -8   5   5     1953.58     1894.75    115.65 o 
  -7   5   5     6484.16     6280.28    150.01 o 
  -6   5   5       17.61       16.68     18.49 o 
  -5   5   5    17243.52    16751.68    362.62 o 
  -4   5   5      938.56     1041.58     50.89 o 
  -3   5   5    21597.40    20863.39    502.94 o 
  -2   5   5      585.02      727.81     27.02 o 
  -1   5   5    16300.11    15845.04    272.86 o 
   0   5   5     2240.15     2327.54     42.20 o 
   1   5   5    15444.02    14650.33    245.09 o 
   2   5   5     5110.25     5281.76    116.11 o 
   3   5   5    10137.54     9694.61    230.34 o 
   4   5   5     6481.66     6494.99    159.63 o 
   5   5   5     5739.67     5795.87    308.88 o 
   6   5   5     3908.23     3759.35    222.57 o 
   7   5   5     1637.70     1530.48     68.47 o 
   8   5   5     4228.34     4014.07    362.35 o 
   9   5   5     1382.20     1593.59    170.07 o 
  10   5   5     1723.64     1714.30    210.39 o 
 -12   6   5       10.32       81.47     51.84 o 
 -11   6   5      499.64      476.46     64.19 o 
 -10   6   5      232.38      212.72     42.09 o 
  -9   6   5      177.99      152.61     34.36 o 
  -8   6   5        8.34       -4.91     27.51 o 
  -7   6   5      161.53      137.02     24.41 o 
  -6   6   5      983.67      997.34     39.84 o 
  -5   6   5     1542.39     1539.41     48.91 o 
  -4   6   5      705.07      721.42     28.01 o 
  -3   6   5       49.89       62.22     12.18 o 
  -2   6   5      101.25      131.22     12.88 o 
  -1   6   5     1756.14     1844.16     56.42 o 
   0   6   5      217.04      239.54     10.59 o 
   1   6   5      337.79      357.70     20.12 o 
   2   6   5       19.28       40.54     11.90 o 
   3   6   5      117.68      104.02     17.06 o 
   4   6   5      401.68      423.59     32.03 o 
   5   6   5     1166.45     1180.18     65.06 o 
   6   6   5        5.36      -20.66     25.40 o 
   7   6   5       45.59      -13.93     29.05 o 
   8   6   5        2.22      -38.36     51.53 o 
   9   6   5        7.31      -14.65     48.30 o 
  10   6   5       39.41       65.04    118.42 o 
 -12   7   5     1400.78     1467.14     96.78 o 
 -11   7   5     3260.02     3142.43    320.22 o 
 -10   7   5      532.95      577.16     55.31 o 
  -9   7   5     6455.87     6384.34    229.81 o 
  -8   7   5       32.64       42.41     25.16 o 
  -7   7   5    18354.67    18388.21    399.92 o 
  -6   7   5      147.73      152.51     20.86 o 
  -5   7   5    16802.62    16584.40    332.52 o 
  -4   7   5      881.83      886.88     31.67 o 
  -3   7   5    28603.66    27563.19    549.29 o 
  -2   7   5     3701.74     3694.24     85.79 o 
  -1   7   5    24395.23    23657.81    438.79 o 
   0   7   5     2801.06     2887.39     74.24 o 
   1   7   5    14686.25    14171.31    296.61 o 
   2   7   5     3941.42     3737.87     85.93 o 
   3   7   5    14378.70    14108.31    329.06 o 
   4   7   5     4948.28     4881.79    133.86 o 
   5   7   5    20910.22    21101.87    535.16 o 
   6   7   5     3180.09     3170.25    104.33 o 
   7   7   5     3520.45     3592.56    120.21 o 
   8   7   5     3199.95     3202.80    145.14 o 
   9   7   5      850.15      938.49    106.72 o 
  10   7   5     2510.58     2444.69    294.79 o 
 -11   8   5      266.48      301.06     58.57 o 
 -10   8   5     2586.53     2480.02     91.86 o 
  -9   8   5      420.69      380.65     37.61 o 
  -8   8   5     5284.76     5046.10    117.49 o 
  -7   8   5      575.82      583.44     33.13 o 
  -6   8   5     8691.95     8436.36    178.17 o 
  -5   8   5      337.47      353.36     23.18 o 
  -4   8   5     9684.89     9539.99    195.53 o 
  -3   8   5     1161.21     1100.07     32.26 o 
  -2   8   5    13275.38    13047.83    287.20 o 
  -1   8   5     2722.62     2667.49     57.60 o 
   0   8   5    17925.20    17979.22    332.13 o 
   1   8   5      987.61      920.68     30.33 o 
   2   8   5    12342.72    11607.84    244.70 o 
   3   8   5     4501.75     4206.40    108.37 o 
   4   8   5     3061.75     3098.23     90.72 o 
   5   8   5     4172.23     4177.49    162.26 o 
   6   8   5     3332.97     3415.87    111.63 o 
   7   8   5     2585.35     2623.65     97.44 o 
   8   8   5      919.39      922.68     62.91 o 
   9   8   5     3124.88     3197.12    374.16 o 
  10   8   5      246.26      337.54    122.20 o 
 -11   9   5       31.94      -16.18     51.98 o 
 -10   9   5      241.37      239.48     45.17 o 
  -9   9   5       36.86       14.16     42.74 o 
  -8   9   5      755.99      724.05     38.43 o 
  -7   9   5       15.63       37.82     22.59 o 
  -6   9   5       30.13       34.08     20.02 o 
  -5   9   5      552.09      575.90     28.02 o 
  -4   9   5      312.02      323.67     21.59 o 
  -3   9   5      495.74      509.01     23.43 o 
  -2   9   5      394.34      403.04     22.20 o 
  -1   9   5      139.31      133.00     14.22 o 
   0   9   5      360.25      375.60     20.88 o 
   1   9   5      726.53      687.28     24.92 o 
   2   9   5       42.18       27.08     14.65 o 
   3   9   5      538.31      470.83     35.63 o 
   4   9   5      365.30      385.98     36.83 o 
   5   9   5      161.26      148.17     27.42 o 
   6   9   5      245.86      236.88     30.03 o 
   7   9   5      585.13      623.91     61.55 o 
   8   9   5       95.21      159.26     67.58 o 
   9   9   5      272.46      189.29    170.07 o 
 -11  10   5      763.39      865.12    103.28 o 
 -10  10   5     3700.68     3332.59    127.89 o 
  -9  10   5      869.47      969.16     57.38 o 
  -8  10   5     6215.10     6012.69    136.68 o 
  -7  10   5      319.25      316.77     28.63 o 
  -6  10   5    17042.01    16648.25    335.75 o 
  -5  10   5      211.41      226.60     22.15 o 
  -4  10   5    10450.98    10291.81    228.05 o 
  -3  10   5      521.69      569.98     27.39 o 
  -2  10   5    17575.70    17899.97    389.36 o 
  -1  10   5     1622.65     1636.34     45.78 o 
   0  10   5    30332.17    29798.94    637.83 o 
   1  10   5     1836.26     1698.91     55.21 o 
   2  10   5    13448.88    13091.64    295.09 o 
   3  10   5     3905.47     3756.84     94.46 o 
   4  10   5     5282.76     5218.25    144.52 o 
   5  10   5     6148.59     5945.94    152.53 o 
   6  10   5     3869.44     3874.41    109.41 o 
   7  10   5     3180.87     3336.99    199.79 o 
   8  10   5     1822.43     1951.02    128.67 o 
   9  10   5     2843.11     3152.00    284.71 o 
 -10  11   5      465.71      524.86     80.60 o 
  -9  11   5     2617.36     2459.80     78.80 o 
  -8  11   5       23.49       10.71     26.16 o 
  -7  11   5     4407.63     4295.71    113.16 o 
  -6  11   5      341.88      320.29     29.64 o 
  -5  11   5     7625.85     7549.54    189.96 o 
  -4  11   5      228.57      245.40     25.20 o 
  -3  11   5     7808.34     7654.04    172.23 o 
  -2  11   5     1743.42     1639.67     49.07 o 
  -1  11   5    13086.58    13009.39    306.65 o 
   0  11   5      894.70      895.65     36.62 o 
   1  11   5     8635.43     7946.61    245.11 o 
   2  11   5     1397.88     1364.18     44.20 o 
   3  11   5     2363.28     2395.10     74.97 o 
   4  11   5     5065.37     5045.53    140.78 o 
   5  11   5     4128.53     4031.83    111.30 o 
   6  11   5     3273.26     3345.79     98.64 o 
   7  11   5      409.59      498.88    100.96 o 
   8  11   5     1206.64     1261.47     80.34 o 
   9  11   5      440.08      662.65    146.14 o 
 -10  12   5      219.10      112.47     64.42 o 
  -9  12   5      189.07      194.31     59.91 o 
  -8  12   5      106.26      129.89     34.41 o 
  -7  12   5       53.29       55.84     27.91 o 
  -6  12   5      114.15      136.17     28.92 o 
  -5  12   5      453.03      439.14     30.53 o 
  -4  12   5       38.47       30.06     20.73 o 
  -3  12   5       67.07       27.37     18.80 o 
  -2  12   5      429.60      464.25     34.55 o 
  -1  12   5       51.10       63.40     19.79 o 
   0  12   5      486.96      439.13     27.65 o 
   1  12   5      195.33      187.61     19.68 o 
   2  12   5      652.23      731.75     35.68 o 
   3  12   5      440.92      420.62     41.59 o 
   4  12   5       30.37      -27.25     22.84 o 
   5  12   5      367.66      327.32     32.18 o 
   6  12   5      328.29      327.77     38.66 o 
   7  12   5      430.52      342.21     51.00 o 
   8  12   5       61.41      132.72     55.34 o 
  -9  13   5     3836.55     3407.05    191.80 o 
  -8  13   5      208.10      197.60     58.28 o 
  -7  13   5     6315.58     6595.10    159.11 o 
  -6  13   5      206.28      211.80     31.74 o 
  -5  13   5    14936.11    14732.60    322.15 o 
  -4  13   5      470.86      472.90     29.98 o 
  -3  13   5    12523.57    13071.99    349.01 o 
  -2  13   5      264.08      228.59     34.71 o 
  -1  13   5    10749.21    10197.38    283.15 o 
   0  13   5     2551.50     2365.70     70.16 o 
   1  13   5    12376.82    11447.52    267.44 o 
   2  13   5     3626.11     3647.97    106.73 o 
   3  13   5     8284.01     7796.79    208.28 o 
   4  13   5     5879.51     5472.34    188.48 o 
   5  13   5     3906.96     3893.03    122.78 o 
   6  13   5     3681.35     3738.36    120.98 o 
   7  13   5     1412.12     1621.13    104.87 o 
   8  13   5     1173.37     1246.54     96.88 o 
  -9  14   5       22.55      -54.05     59.70 o 
  -8  14   5     2768.18     2733.39    131.43 o 
  -7  14   5        2.28       16.34     32.02 o 
  -6  14   5     3784.04     3688.44     98.14 o 
  -5  14   5      346.89      297.63     30.40 o 
  -4  14   5     6107.85     6092.55    159.07 o 
  -3  14   5      123.45      163.90     30.73 o 
  -2  14   5     4767.74     4922.57    169.86 o 
  -1  14   5      798.28      811.88     44.54 o 
   0  14   5     4698.55     4479.42    137.15 o 
   1  14   5     1580.43     1406.63     51.41 o 
   2  14   5     3631.67     3484.09    103.00 o 
   3  14   5     1247.94     1203.51     51.98 o 
   4  14   5     3249.57     3024.90    131.61 o 
   5  14   5      573.53      677.19     45.80 o 
   6  14   5     1100.44     1256.87     71.04 o 
   7  14   5     1076.92     1244.29     74.50 o 
  -8  15   5       16.66       -6.45     56.67 o 
  -7  15   5      355.02      389.29     60.25 o 
  -6  15   5       57.93       31.88     28.11 o 
  -5  15   5      564.18      527.28     38.60 o 
  -4  15   5        2.83        8.76     35.64 o 
  -3  15   5     1182.68     1343.68     59.88 o 
  -2  15   5      162.46      167.09     60.98 o 
  -1  15   5      920.03      916.48     48.56 o 
   0  15   5        4.12      -17.01     28.17 o 
   1  15   5      722.75      706.78     37.23 o 
   2  15   5       66.56       68.25     25.87 o 
   3  15   5      749.03      753.69     48.92 o 
   4  15   5      698.66      645.44     44.46 o 
   5  15   5      154.76      126.58     39.34 o 
   6  15   5      141.96       96.21     43.20 o 
  -7  16   5      394.65      392.78     69.42 o 
  -6  16   5     4318.17     4027.78    160.19 o 
  -5  16   5       23.81       17.45     33.33 o 
  -4  16   5     8296.47     8652.90    242.76 o 
  -3  16   5       87.33      113.60     35.62 o 
  -2  16   5     9702.61     9601.86    308.92 o 
  -1  16   5      348.33      354.76     46.80 o 
   0  16   5     7123.21     6821.30    199.08 o 
   1  16   5     2071.69     2001.59     70.36 o 
   2  16   5     6900.35     6175.81    195.92 o 
   3  16   5     1040.27     1052.90     57.42 o 
   4  16   5     2228.69     2175.27    102.85 o 
   5  16   5     1697.25     1728.04     83.59 o 
   6  16   5     1675.01     1819.41    239.36 o 
  -6  17   5        1.52      -73.07     75.59 o 
  -5  17   5     1947.75     1924.33    131.65 o 
  -4  17   5      304.58      323.04     40.16 o 
  -3  17   5     1660.39     1824.40     78.85 o 
  -2  17   5      470.58      482.49     52.38 o 
  -1  17   5     1935.11     1823.78    112.28 o 
   0  17   5      417.43      439.16     66.52 o 
   1  17   5     1964.51     1850.25     78.38 o 
   2  17   5      154.66      193.49     35.94 o 
   3  17   5      801.01      714.16     58.63 o 
   4  17   5      489.54      472.24    114.64 o 
   5  17   5      602.91      634.93    103.30 o 
  -5  18   5      125.14       99.85     71.74 o 
  -4  18   5      347.70      373.54     75.46 o 
  -3  18   5       61.65      -25.48     60.47 o 
  -2  18   5      997.96     1110.29    109.60 o 
  -1  18   5        0.34       -0.11     57.51 o 
   0  18   5      864.50      996.67     94.48 o 
   1  18   5      111.87       72.51     36.63 o 
   2  18   5      695.28      655.63     56.90 o 
   3  18   5      122.91       96.75     43.59 o 
   4  18   5      392.68      317.47     90.70 o 
  -3  19   5     2841.68     3174.36    172.40 o 
  -2  19   5      209.24      227.07     71.25 o 
  -1  19   5     3650.94     3751.52    289.75 o 
   0  19   5      585.88      584.04    109.60 o 
   1  19   5     2654.12     2357.38    111.37 o 
   2  19   5      268.19      247.28     50.75 o 
 -12   0   6     3415.86     4034.54    226.90 o 
 -11   0   6      199.20      199.00     86.28 o 
 -10   0   6     9324.82     9343.52    444.60 o 
  -9   0   6      857.03      816.07     69.27 o 
  -8   0   6    19851.47    19530.30    614.40 o 
  -7   0   6       53.46       13.13     33.53 o 
  -6   0   6    22592.99    20446.34    954.96 o 
  -5   0   6      938.17      906.78     52.22 o 
  -4   0   6    33668.27    33305.82    789.10 o 
  -3   0   6     4867.73     5224.34    132.18 o 
  -2   0   6    43631.33    44875.88    840.19 o 
  -1   0   6     1401.88     1226.49     33.97 o 
   0   0   6    51751.71    53950.88   1175.90 o 
   1   0   6    33722.96    36532.39    884.82 o 
   2   0   6    33406.55    34410.15    833.80 o 
   3   0   6     7199.11     6545.04    198.68 o 
   4   0   6     7804.91     7583.61    231.18 o 
   5   0   6     9470.05     9680.34    388.26 o 
   6   0   6    12980.21    13074.92    521.28 o 
   7   0   6    18758.35    16599.01   1025.47 o 
   8   0   6     4423.47     3403.96    287.23 o 
   9   0   6     4842.98     5044.20    390.54 o 
  10   0   6      501.24      350.22    123.46 o 
 -12   1   6      964.23     1099.89     83.99 o 
 -11   1   6     1123.50     1269.70     88.01 o 
 -10   1   6      549.01      598.75     49.38 o 
  -9   1   6     2257.89     2233.60     99.91 o 
  -8   1   6        4.67       -2.83     27.54 o 
  -7   1   6     3939.82     3716.50    108.55 o 
  -6   1   6       64.56       81.54     23.10 o 
  -5   1   6    11127.50    11163.55    247.40 o 
  -4   1   6     1331.27     1577.79     35.62 o 
  -3   1   6    16254.09    16592.60    280.65 o 
  -2   1   6       20.39       30.52      6.68 o 
  -1   1   6     5454.67     4930.91     74.03 o 
   0   1   6     3520.29     3432.09     57.45 o 
   1   1   6     1457.46     1483.51     31.72 o 
   2   1   6     2675.86     2787.81     54.40 o 
   3   1   6     4360.39     4132.00     92.41 o 
   4   1   6     1315.94     1285.87     38.73 o 
   5   1   6     2888.19     2972.87     83.59 o 
   6   1   6     4008.07     3843.23    153.61 o 
   7   1   6      476.29      498.45     79.15 o 
   8   1   6      420.02      267.08     78.39 o 
   9   1   6       76.84       67.97     74.76 o 
  10   1   6      395.56      481.25     96.21 o 
 -12   2   6     1250.08     1404.20    105.46 o 
 -11   2   6     1070.01     1043.39     85.10 o 
 -10   2   6      892.97      941.20     87.14 o 
  -9   2   6      295.14      292.31     39.24 o 
  -8   2   6     6090.96     5612.87    145.08 o 
  -7   2   6     1008.64      891.84     44.15 o 
  -6   2   6    12958.18    12377.21    256.36 o 
  -5   2   6      458.42      492.27     27.39 o 
  -4   2   6     4625.47     4514.07    106.15 o 
  -3   2   6     2345.09     2567.63     57.34 o 
  -2   2   6    10741.76    11301.87    169.33 o 
  -1   2   6     1794.32     1876.90     31.54 o 
   0   2   6    12510.16    12612.86    198.94 o 
   1   2   6     3917.96     3978.24     68.83 o 
   2   2   6     9121.77     8810.81    156.37 o 
   3   2   6     5325.42     5436.82    119.13 o 
   4   2   6     2485.05     2388.16     66.92 o 
   5   2   6     3399.24     3344.04    105.23 o 
   6   2   6     2538.50     2275.08    103.80 o 
   7   2   6     1284.16     1143.80     79.56 o 
   8   2   6      408.49      402.44     82.14 o 
   9   2   6     2785.92     2616.53    179.05 o 
  10   2   6       43.01       70.38     98.26 o 
 -12   3   6      403.01      535.66     71.89 o 
 -11   3   6     7046.87     7208.28    382.58 o 
 -10   3   6      402.89      426.39     45.03 o 
  -9   3   6    12698.54    12317.31    285.79 o 
  -8   3   6      576.31      556.19     77.09 o 
  -7   3   6    18947.96    18395.72    742.24 o 
  -6   3   6       24.07       36.27     18.80 o 
  -5   3   6    27620.57    26820.97    533.35 o 
  -4   3   6     1969.32     2055.02     52.76 o 
  -3   3   6    38903.71    40491.54    759.10 o 
  -2   3   6     7280.63     7731.12    117.97 o 
  -1   3   6    29349.73    28635.70    394.41 o 
   0   3   6     7494.32     7560.20    117.52 o 
   1   3   6    41720.04    42937.68    662.12 o 
   2   3   6     4422.02     4259.08     70.84 o 
   3   3   6    32940.00    33686.22    774.00 o 
   4   3   6    10830.06    10682.40    286.65 o 
   5   3   6     5934.74     5659.64    162.94 o 
   6   3   6    10897.24    10528.08    382.22 o 
   7   3   6     3008.95     2478.75    128.15 o 
   8   3   6     4784.23     4069.83    227.96 o 
   9   3   6     2015.14     1804.93    145.00 o 
  10   3   6     3800.04     3522.98    432.11 o 
 -12   4   6      737.29      809.87     75.19 o 
 -11   4   6       75.04      120.04     54.75 o 
 -10   4   6     1045.76     1056.56     77.69 o 
  -9   4   6      560.18      524.16     43.38 o 
  -8   4   6     2121.34     2102.20     79.44 o 
  -7   4   6        9.02      -14.82     20.76 o 
  -6   4   6     2869.58     2731.10     85.25 o 
  -5   4   6      111.76      102.67     18.97 o 
  -4   4   6     7047.99     7418.44    162.10 o 
  -3   4   6      134.96      125.03     11.98 o 
  -2   4   6     1029.06      909.89     26.81 o 
   0   4   6     4226.45     4120.86     66.76 o 
   1   4   6     1704.49     1776.24     33.19 o 
   2   4   6     5572.40     5248.36     87.27 o 
   3   4   6      840.54      808.64     31.32 o 
   4   4   6      639.47      663.02     36.02 o 
   5   4   6      246.85      247.81     28.84 o 
   6   4   6      424.14      449.66     38.31 o 
   7   4   6      948.61      993.41     70.60 o 
   8   4   6      219.43      188.78     65.28 o 
   9   4   6       89.81      103.39     73.54 o 
  10   4   6       72.74       27.97    119.68 o 
 -12   5   6      779.27      962.77     81.96 o 
 -11   5   6     1154.95     1295.02     86.27 o 
 -10   5   6      745.93      751.58     57.18 o 
  -9   5   6     2257.73     2292.77     80.16 o 
  -8   5   6       72.43       98.75     30.02 o 
  -7   5   6     7566.26     7500.40    215.15 o 
  -6   5   6        2.05       -8.42     21.61 o 
  -5   5   6    12988.16    12342.93    254.86 o 
  -4   5   6       92.85       90.16     15.03 o 
  -3   5   6    11668.72    11122.22    192.33 o 
  -2   5   6      163.99      138.11     10.46 o 
  -1   5   6    11931.08    12364.85    199.84 o 
   0   5   6       46.15       69.61      9.18 o 
   1   5   6     5726.49     5318.80     92.98 o 
   2   5   6     2090.03     1957.09     41.54 o 
   3   5   6     7579.91     7770.25    188.00 o 
   4   5   6     8042.94     8032.30    220.48 o 
   5   5   6     5771.49     5241.68    180.84 o 
   6   5   6      769.49      719.15     45.39 o 
   7   5   6      661.93      556.08     45.22 o 
   8   5   6     1483.82     1434.38    106.48 o 
   9   5   6      233.48      207.27     59.23 o 
  10   5   6     1159.52     1093.51    124.71 o 
 -12   6   6     3351.94     3456.37    144.23 o 
 -11   6   6     1255.52     1331.44    120.74 o 
 -10   6   6     6584.82     6827.86    331.85 o 
  -9   6   6      120.40      118.86     34.30 o 
  -8   6   6    13063.05    12923.13    271.84 o 
  -7   6   6      211.96      236.51     26.84 o 
  -6   6   6    14466.37    14220.84    313.87 o 
  -5   6   6       92.45      133.01     21.39 o 
  -4   6   6    19367.77    17423.28    486.12 o 
  -3   6   6     2254.91     2232.31     61.67 o 
  -2   6   6    41865.04    44195.70    762.51 o 
  -1   6   6     2439.34     2391.50     47.16 o 
   0   6   6    19545.63    19981.07    339.67 o 
   1   6   6     4149.69     3935.44     82.31 o 
   2   6   6     9896.63     9899.29    211.29 o 
   3   6   6     8662.78     8534.76    184.21 o 
   4   6   6     9074.00     9077.89    218.65 o 
   5   6   6     8560.94     7862.81    373.00 o 
   6   6   6     4550.21     4289.72    194.16 o 
   7   6   6     5672.27     5471.38    186.56 o 
   8   6   6     1359.50     1100.10     90.49 o 
   9   6   6     3390.10     3652.60    350.22 o 
  10   6   6      539.92      599.89    100.37 o 
 -11   7   6      515.08      612.39    100.01 o 
 -10   7   6        1.32      -28.22     47.77 o 
  -9   7   6      314.29      332.65     37.59 o 
  -8   7   6      130.76      128.61     29.11 o 
  -7   7   6     4382.45     4442.70    113.94 o 
  -6   7   6      218.18      224.69     23.47 o 
  -5   7   6     1397.46     1286.63     42.16 o 
  -4   7   6        7.32       11.49     14.55 o 
  -3   7   6     3367.62     3222.51     80.67 o 
  -2   7   6       23.58       32.41     10.33 o 
  -1   7   6     1377.70     1249.44     41.36 o 
   0   7   6     1893.45     1838.44     56.15 o 
   1   7   6     1983.44     1955.82     50.76 o 
   2   7   6      478.02      467.42     22.70 o 
   3   7   6     1313.86     1306.03     40.15 o 
   4   7   6      918.04      903.16     38.80 o 
   5   7   6      329.95      371.90     33.83 o 
   6   7   6      127.65      143.21     32.45 o 
   7   7   6     1141.53     1252.02     64.47 o 
   8   7   6      244.79      231.76     57.33 o 
   9   7   6      159.40      208.13    112.12 o 
 -11   8   6      309.54      246.94     76.59 o 
 -10   8   6     2532.03     2371.07    129.47 o 
  -9   8   6      121.31      160.80     34.67 o 
  -8   8   6     3144.86     3102.63     83.24 o 
  -7   8   6      613.85      629.43     34.51 o 
  -6   8   6     4182.17     4258.26    100.14 o 
  -5   8   6       84.09       73.57     20.05 o 
  -4   8   6     4056.66     3882.46     89.88 o 
  -3   8   6       45.63       37.47     14.47 o 
  -2   8   6    10904.55    10370.23    232.85 o 
  -1   8   6       43.93       60.24     14.06 o 
   0   8   6     6326.35     6081.41    133.13 o 
   1   8   6     1751.50     1605.79     69.26 o 
   2   8   6     4259.63     4240.69     98.13 o 
   3   8   6     2019.49     1847.43     56.82 o 
   4   8   6     6860.21     6905.25    184.96 o 
   5   8   6      444.94      453.90     52.62 o 
   6   8   6      990.34      908.03     66.83 o 
   7   8   6     2554.99     2545.60     97.70 o 
   8   8   6      460.97      445.08     58.33 o 
   9   8   6     1231.78     1239.49    127.15 o 
 -11   9   6     2813.33     2672.29    129.03 o 
 -10   9   6      655.75      621.41     79.38 o 
  -9   9   6     5604.54     5523.81    148.74 o 
  -8   9   6      161.60      154.84     28.11 o 
  -7   9   6    16470.08    16317.14    332.72 o 
  -6   9   6     1210.70     1196.16     43.45 o 
  -5   9   6    13201.38    12821.98    261.69 o 
  -4   9   6      630.95      613.22     29.00 o 
  -3   9   6    13973.34    13411.55    273.71 o 
  -2   9   6     3433.03     3263.95     82.73 o 
  -1   9   6    23750.49    23404.62    493.16 o 
   0   9   6     3630.25     3811.21     88.12 o 
   1   9   6    13030.64    12758.68    270.08 o 
   2   9   6     6547.29     6285.68    139.82 o 
   3   9   6     6089.75     6035.13    135.10 o 
   4   9   6     5327.58     5282.51    146.87 o 
   5   9   6     3733.96     3795.38    113.08 o 
   6   9   6     2486.40     2512.05     92.93 o 
   7   9   6     1771.73     1843.15     95.40 o 
   8   9   6     3004.92     3275.53    140.11 o 
   9   9   6      568.04      583.34     99.34 o 
 -10  10   6      616.85      550.93     62.55 o 
  -9  10   6       94.99      113.08     34.22 o 
  -8  10   6      630.26      676.57     38.69 o 
  -7  10   6      187.74      211.42     27.66 o 
  -6  10   6     2954.17     2890.57     75.93 o 
  -5  10   6       25.42       17.87     20.00 o 
  -4  10   6     1773.41     1708.02     54.05 o 
  -3  10   6      300.30      290.28     22.00 o 
  -2  10   6     2875.53     2894.61     75.07 o 
  -1  10   6     1831.79     1724.12     55.18 o 
   0  10   6     2535.78     2339.05     97.50 o 
   1  10   6      243.80      260.72     20.28 o 
   2  10   6     1045.01     1020.43     36.56 o 
   3  10   6       70.45       55.31     21.40 o 
   4  10   6     1289.02     1243.72     67.28 o 
   5  10   6      819.91      820.42     63.14 o 
   6  10   6      929.66      919.79     54.18 o 
   7  10   6      284.12      329.85     52.71 o 
   8  10   6       14.61       26.07     50.30 o 
 -10  11   6      189.93       99.71     57.88 o 
  -9  11   6     2866.79     2354.49    104.45 o 
  -8  11   6      255.52      269.35     32.19 o 
  -7  11   6     3352.46     3312.13     85.72 o 
  -6  11   6      111.36      125.42     25.46 o 
  -5  11   6     7461.59     7367.57    171.21 o 
  -4  11   6      141.90      152.28     22.85 o 
  -3  11   6     7738.42     7993.35    169.14 o 
  -2  11   6       90.95      111.85     23.90 o 
  -1  11   6     4026.17     3749.58    101.06 o 
   0  11   6      971.53      888.09     38.28 o 
   1  11   6     6034.72     5949.87    142.05 o 
   2  11   6     1797.29     1692.77     55.94 o 
   3  11   6     5818.77     5594.27    154.00 o 
   4  11   6      293.64      261.23     54.50 o 
   5  11   6     1930.62     1856.99    120.18 o 
   6  11   6      754.49      858.30    104.32 o 
   7  11   6      616.91      612.22    102.14 o 
   8  11   6      910.31      854.59     89.57 o 
 -10  12   6     3417.47     3367.74    135.24 o 
  -9  12   6      458.49      466.75     75.10 o 
  -8  12   6     4693.33     4771.19    137.28 o 
  -7  12   6       95.34       78.94     28.44 o 
  -6  12   6    11370.74    10911.78    246.65 o 
  -5  12   6      130.88      121.22     24.95 o 
  -4  12   6    12775.96    12577.98    277.55 o 
  -3  12   6     1233.93     1226.40     49.56 o 
  -2  12   6    15106.40    13996.92    386.03 o 
  -1  12   6     1404.32     1323.95     69.10 o 
   0  12   6    11864.36    11003.10    440.74 o 
   1  12   6     2216.58     2184.18     71.53 o 
   2  12   6     4839.69     4583.22    129.73 o 
   3  12   6     5196.61     5067.19    142.75 o 
   4  12   6     4620.46     4369.70    126.18 o 
   5  12   6     3883.39     3995.91    135.74 o 
   6  12   6     2322.35     2194.53     86.38 o 
   7  12   6     3016.33     2886.88    123.84 o 
   8  12   6      881.24      971.97     90.03 o 
  -9  13   6      489.54      479.78     72.18 o 
  -8  13   6       17.44      -76.12     50.75 o 
  -7  13   6      440.04      452.66     39.06 o 
  -6  13   6      135.04       80.54     27.55 o 
  -5  13   6      487.03      506.65     35.05 o 
  -4  13   6      708.43      693.69     40.19 o 
  -3  13   6      674.55      652.30     41.49 o 
  -2  13   6      129.38      122.46     29.56 o 
  -1  13   6      689.77      750.83     48.37 o 
   0  13   6      132.01      124.30     29.01 o 
   1  13   6      357.28      338.84     29.36 o 
   2  13   6     1637.32     1641.73     61.44 o 
   3  13   6     1267.36     1186.13     53.16 o 
   4  13   6      208.52      151.68     64.95 o 
   5  13   6       41.99       25.46     32.69 o 
   6  13   6      390.06      408.89     43.17 o 
   7  13   6       29.38       18.45     47.11 o 
  -8  14   6     2500.21     2345.75    123.42 o 
  -7  14   6      198.92      208.86     57.10 o 
  -6  14   6     2512.27     2615.61     79.14 o 
  -5  14   6       70.40       79.62     30.23 o 
  -4  14   6     7895.68     7792.90    199.21 o 
  -3  14   6        7.60       13.17     29.77 o 
  -2  14   6     5855.00     5575.33    167.20 o 
  -1  14   6      545.23      558.46     42.08 o 
   0  14   6     4498.30     4044.35    211.66 o 
   1  14   6      864.89      854.21     41.99 o 
   2  14   6     3566.16     3253.39    100.44 o 
   3  14   6     1169.01     1128.71     59.02 o 
   4  14   6     1856.99     1679.15     75.30 o 
   5  14   6     1045.04     1095.73    119.65 o 
   6  14   6      599.12      685.40     53.82 o 
  -8  15   6       44.21      -10.16     61.19 o 
  -7  15   6     3345.97     3485.78    151.00 o 
  -6  15   6        3.20      -29.29     51.34 o 
  -5  15   6     3932.45     4145.14    120.28 o 
  -4  15   6      313.28      315.48     39.98 o 
  -3  15   6    10033.59    10128.94    279.53 o 
  -2  15   6      615.51      705.02     74.12 o 
  -1  15   6     5322.19     5015.37    154.80 o 
   0  15   6     1156.94     1109.41     55.99 o 
   1  15   6     3540.48     3340.76    117.17 o 
   2  15   6     3037.23     2862.11    105.67 o 
   3  15   6     4926.58     4654.59    155.58 o 
   4  15   6     2385.44     2284.09     93.05 o 
   5  15   6     1716.18     1730.57    104.85 o 
   6  15   6     2237.00     2346.17    104.11 o 
  -7  16   6       33.57       25.89     55.78 o 
  -6  16   6      275.15      334.43     58.36 o 
  -5  16   6       91.08      168.21     65.38 o 
  -4  16   6      122.70      107.51     65.96 o 
  -3  16   6       50.72       71.83     56.39 o 
  -2  16   6       92.07      132.95     55.70 o 
  -1  16   6       89.10       91.45     42.33 o 
   0  16   6       38.35      -12.34     31.18 o 
   1  16   6      816.37      718.54     50.05 o 
   2  16   6      549.99      516.51     44.94 o 
   3  16   6       22.27        4.53     47.63 o 
   4  16   6       11.59       21.20     47.76 o 
   5  16   6        5.33      -48.64     40.44 o 
  -6  17   6      119.62      156.16     78.15 o 
  -5  17   6     2702.27     2821.24    162.87 o 
  -4  17   6       45.51       71.62     64.68 o 
  -3  17   6     3053.04     3049.86    162.21 o 
  -2  17   6       48.91       15.37     58.26 o 
  -1  17   6     2470.74     2425.15    137.25 o 
   0  17   6      867.59      882.37     55.62 o 
   1  17   6     2697.40     2604.40    100.59 o 
   2  17   6     1581.75     1517.89    111.31 o 
   3  17   6     2031.97     1811.71    107.52 o 
   4  17   6      642.26      631.85     90.70 o 
  -4  18   6     2779.08     2898.26    226.76 o 
  -3  18   6      162.95      189.25     68.52 o 
  -2  18   6     2815.20     3042.11    167.69 o 
  -1  18   6      271.35      426.90     75.46 o 
   0  18   6     3506.39     3318.28    119.61 o 
   1  18   6      877.64      946.63     58.59 o 
   2  18   6     2445.58     2348.38     95.70 o 
  -1  19   6       11.55       12.53     66.19 o 
 -12   1   7      447.09      547.97     74.95 o 
 -11   1   7     3363.07     3534.88    150.92 o 
 -10   1   7      114.49       53.76     52.54 o 
  -9   1   7     6450.43     6277.77    245.98 o 
  -8   1   7       58.82       63.43     30.84 o 
  -7   1   7    13659.48    12848.74    320.22 o 
  -6   1   7       40.50       52.58     23.11 o 
  -5   1   7    17011.10    16785.90    343.03 o 
  -4   1   7       58.23       51.01     12.22 o 
  -3   1   7    15844.70    15673.52    247.63 o 
  -2   1   7      262.76      275.34     10.76 o 
  -1   1   7    24072.61    24373.36    340.95 o 
   0   1   7     4050.00     3942.26     61.11 o 
   1   1   7    29184.48    29700.55    463.08 o 
   2   1   7    10985.29    11364.41    200.24 o 
   3   1   7     8992.75     8672.14    183.80 o 
   4   1   7     6843.06     6803.98    148.73 o 
   5   1   7     2998.82     2952.83     97.42 o 
   6   1   7     3815.85     3565.19    197.76 o 
   7   1   7     4260.80     3980.97    224.46 o 
   8   1   7     5932.18     4852.94    456.04 o 
   9   1   7      190.29       86.97     81.05 o 
  10   1   7     2322.15     2451.02    185.29 o 
 -12   2   7     1670.29     1785.73    106.87 o 
 -11   2   7      266.60      261.48     61.17 o 
 -10   2   7     8889.92     9037.10    341.66 o 
  -9   2   7      873.95      855.98     52.05 o 
  -8   2   7     6383.66     5888.68    203.95 o 
  -7   2   7        0.56      -24.35     25.34 o 
  -6   2   7    10191.58     9867.15    209.38 o 
  -5   2   7      805.26      822.61     30.60 o 
  -4   2   7    29476.99    29912.83    565.55 o 
  -3   2   7      945.01      990.45     22.43 o 
  -2   2   7    19951.36    19786.44    293.13 o 
  -1   2   7     5596.33     5525.43     81.48 o 
   0   2   7    10296.28    10478.72    153.24 o 
   1   2   7     7434.41     7640.18    123.48 o 
   2   2   7    12415.67    12121.16    202.01 o 
   3   2   7     6100.59     5888.30    117.95 o 
   4   2   7     7015.65     7106.09    197.97 o 
   5   2   7     6282.11     6345.89    182.96 o 
   6   2   7     1618.06     1533.45     66.14 o 
   7   2   7     6779.50     6187.03    521.55 o 
   8   2   7      814.13      591.43    115.90 o 
   9   2   7     1088.40     1053.24    209.13 o 
  10   2   7      296.91      362.56     98.77 o 
 -12   3   7       85.54      138.19     65.39 o 
 -11   3   7       14.92       42.72     56.26 o 
 -10   3   7        1.29       40.62     51.75 o 
  -9   3   7       25.59       29.73     33.60 o 
  -8   3   7      122.92       58.01     30.62 o 
  -7   3   7      602.17      701.26     36.84 o 
  -6   3   7     1270.04     1321.04     46.21 o 
  -5   3   7       13.73       29.12     15.73 o 
  -4   3   7      232.18      249.96     20.95 o 
  -3   3   7       50.67       96.29     10.09 o 
  -2   3   7      121.90      152.55      9.87 o 
  -1   3   7       22.06       37.62      7.39 o 
   0   3   7       73.50      104.91      9.27 o 
   1   3   7      390.78      371.12     12.72 o 
   2   3   7       55.68       80.87      9.62 o 
   3   3   7       12.85       17.64     15.51 o 
   4   3   7      433.23      447.24     32.37 o 
   5   3   7      374.06      316.22     31.49 o 
   6   3   7       40.43        6.34     32.73 o 
   7   3   7      233.19      110.80     81.89 o 
   8   3   7       55.53       73.96     75.33 o 
   9   3   7       35.73       -2.46     76.55 o 
 -12   4   7     2865.66     2941.64    233.11 o 
 -11   4   7      279.57      298.60     64.11 o 
 -10   4   7     4557.44     4451.11    325.85 o 
  -9   4   7      567.24      596.98     47.30 o 
  -8   4   7     7008.10     6559.92    271.56 o 
  -7   4   7        9.74        4.66     22.03 o 
  -6   4   7    12823.42    12470.56    260.22 o 
  -5   4   7      683.73      704.29     46.21 o 
  -4   4   7    19705.13    19892.94    402.05 o 
  -3   4   7      508.35      481.35     29.30 o 
  -2   4   7    23963.04    25004.69    369.80 o 
  -1   4   7     6828.28     7399.31    103.02 o 
   0   4   7    20858.78    21438.28    325.17 o 
   1   4   7     4062.55     3834.02     65.37 o 
   2   4   7     8938.98     8904.28    173.23 o 
   3   4   7     6572.24     6549.79    158.94 o 
   4   4   7    11486.23    11067.18    299.29 o 
   5   4   7    13830.50    13615.71    364.21 o 
   6   4   7     3117.71     2948.09    155.65 o 
   7   4   7     4508.20     4311.96    213.93 o 
   8   4   7      752.93      850.33    112.07 o 
   9   4   7     1841.18     1848.16    156.75 o 
 -11   5   7     3784.33     3583.02    265.48 o 
 -10   5   7       66.39       90.51     53.91 o 
  -9   5   7     8826.92     8970.12    330.34 o 
  -8   5   7     1147.18     1004.26     50.63 o 
  -7   5   7    10860.92    10329.47    301.82 o 
  -6   5   7      125.19      142.36     23.78 o 
  -5   5   7    19516.20    18511.61    375.22 o 
  -4   5   7     1534.27     1511.12     49.22 o 
  -3   5   7    17281.09    17192.45    324.50 o 
  -2   5   7     3549.60     3632.52     66.88 o 
  -1   5   7     8837.59     8880.44    139.40 o 
   0   5   7     5901.89     5915.99    106.85 o 
   1   5   7     8210.85     8192.75    149.74 o 
   2   5   7     5780.94     5680.71    126.16 o 
   3   5   7     9138.40     9066.82    195.98 o 
   4   5   7     4165.89     4253.24    127.69 o 
   5   5   7     1365.83     1280.82     58.63 o 
   6   5   7     2181.98     2151.53     83.52 o 
   7   5   7      670.71      638.67     56.37 o 
   8   5   7     2415.29     2165.30    162.95 o 
   9   5   7      693.39      622.60    105.91 o 
 -11   6   7      104.87      195.21    104.72 o 
 -10   6   7      167.08      194.21     59.19 o 
  -9   6   7      444.25      413.20     43.91 o 
  -8   6   7       55.24       49.02     29.90 o 
  -7   6   7       52.41       23.11     24.61 o 
  -6   6   7       51.98       30.89     21.35 o 
  -5   6   7       34.52        9.82     18.61 o 
  -4   6   7      271.34      293.92     19.87 o 
  -3   6   7        1.36      -19.66     13.37 o 
  -2   6   7      568.91      631.12     24.20 o 
  -1   6   7      149.84      202.69     14.76 o 
   0   6   7      354.43      375.42     16.92 o 
   1   6   7      219.78      221.72     17.80 o 
   2   6   7      114.78      170.42     26.48 o 
   3   6   7       98.02       97.27     17.32 o 
   4   6   7       13.51        0.78     22.47 o 
   5   6   7       61.69       18.63     27.29 o 
   6   6   7        5.33      -42.51     28.34 o 
   7   6   7      339.40      285.60     51.28 o 
   8   6   7        9.75      -85.04     56.69 o 
   9   6   7       81.15      127.28     84.50 o 
 -11   7   7     3428.45     3725.45    239.30 o 
 -10   7   7      420.97      426.51     62.65 o 
  -9   7   7     7248.20     7229.35    212.22 o 
  -8   7   7        7.09        0.85     27.55 o 
  -7   7   7    10694.41    10649.42    281.50 o 
  -6   7   7       43.93       18.95     20.67 o 
  -5   7   7    16863.38    15955.16    303.91 o 
  -4   7   7     1359.15     1356.81     39.14 o 
  -3   7   7    19404.35    19278.10    389.68 o 
  -2   7   7     4340.11     4422.13     97.96 o 
  -1   7   7    22051.22    22301.09    481.97 o 
   0   7   7     1986.75     1936.20     48.49 o 
   1   7   7    14649.07    14626.17    307.92 o 
   2   7   7     5675.68     5765.73    129.03 o 
   3   7   7     4946.55     4927.57    113.16 o 
   4   7   7     4691.78     4497.88    134.24 o 
   5   7   7     3898.95     3669.58    197.89 o 
   6   7   7     3469.74     3405.90    125.20 o 
   7   7   7     1219.48     1294.82     74.55 o 
   8   7   7     2939.45     3039.18    135.47 o 
   9   7   7      727.07      945.97    124.72 o 
 -11   8   7      287.18      337.15     80.33 o 
 -10   8   7     2949.90     2755.42    117.56 o 
  -9   8   7      107.62      106.65     44.98 o 
  -8   8   7     9242.41     9083.44    204.42 o 
  -7   8   7       45.72        7.87     24.27 o 
  -6   8   7     9742.05     9533.25    201.74 o 
  -5   8   7      589.75      645.16     31.98 o 
  -4   8   7     7761.77     7018.96    135.33 o 
  -3   8   7      177.16      151.88     18.02 o 
  -2   8   7    12885.49    12617.14    258.07 o 
  -1   8   7     1977.35     1877.05     56.15 o 
   0   8   7    12189.40    11812.13    249.93 o 
   1   8   7     5544.71     5248.67    118.18 o 
   2   8   7     2834.55     2842.49     70.96 o 
   3   8   7     2123.31     2134.85     65.65 o 
   4   8   7     3987.41     3908.62    105.69 o 
   5   8   7     1808.25     1678.65    128.20 o 
   6   8   7     2293.48     2458.80    101.43 o 
   7   8   7     1603.63     1574.30     97.50 o 
   8   8   7      369.00      399.15     63.39 o 
 -10   9   7       18.66       -7.48     48.38 o 
  -9   9   7      440.14      425.00     53.97 o 
  -8   9   7      180.41      177.88     30.98 o 
  -7   9   7     1341.81     1461.62     52.76 o 
  -6   9   7      515.50      477.98     36.61 o 
  -5   9   7     1062.31     1064.94     40.79 o 
  -4   9   7        2.05        9.35     17.54 o 
  -3   9   7      642.71      639.99     29.19 o 
  -2   9   7      160.67      166.99     23.82 o 
  -1   9   7      201.47      181.62     20.31 o 
   0   9   7       73.69       53.03     18.05 o 
   1   9   7      827.54      856.82     32.34 o 
   2   9   7     1212.50     1191.82     45.09 o 
   3   9   7      787.69      731.12     35.57 o 
   4   9   7      249.75      259.39     28.57 o 
   5   9   7       13.20      -41.88     27.92 o 
   6   9   7       10.61      -21.80     31.35 o 
   7   9   7       34.66      -29.77     41.86 o 
   8   9   7       99.53      103.27     51.93 o 
 -10  10   7     3144.36     3054.99    156.09 o 
  -9  10   7      206.49      130.92     53.40 o 
  -8  10   7     6895.63     6855.97    155.56 o 
  -7  10   7       55.51       32.36     26.31 o 
  -6  10   7    12893.31    12479.32    258.70 o 
  -5  10   7       32.16       19.79     22.16 o 
  -4  10   7    13092.55    12647.18    280.23 o 
  -3  10   7      963.92      985.44     36.97 o 
  -2  10   7    11832.72    11775.16    324.80 o 
  -1  10   7     2081.19     1917.58    141.37 o 
   0  10   7     9220.71     8887.35    233.53 o 
   1  10   7     3263.66     3304.09     90.30 o 
   2  10   7     6675.51     6425.19    161.03 o 
   3  10   7     4589.04     4450.09    117.80 o 
   4  10   7     3361.48     3225.04    148.66 o 
   5  10   7     4040.16     3912.31    137.56 o 
   6  10   7     3252.76     3004.03    292.02 o 
   7  10   7     2025.33     1989.08    228.91 o 
   8  10   7      926.00      980.83     79.52 o 
 -10  11   7       18.22      114.30     56.30 o 
  -9  11   7     3066.03     2828.84    119.95 o 
  -8  11   7        0.46      -55.18     43.13 o 
  -7  11   7     2286.27     2471.85     72.48 o 
  -6  11   7       15.64      -32.71     23.75 o 
  -5  11   7     8231.84     7692.66    179.56 o 
  -4  11   7      239.02      247.85     26.95 o 
  -3  11   7     4126.48     3908.75    101.38 o 
  -2  11   7     2993.59     2749.82     94.92 o 
  -1  11   7     3149.51     2837.91    161.22 o 
   0  11   7      386.46      349.84     29.21 o 
   1  11   7     7046.54     6973.34    188.74 o 
   2  11   7     2570.04     2494.31     74.04 o 
   3  11   7     4695.05     4497.09    119.58 o 
   4  11   7     2572.81     2397.00    138.24 o 
   5  11   7     1939.54     2004.38    133.54 o 
   6  11   7     2432.46     2328.53    290.89 o 
   7  11   7      668.60      605.52     81.17 o 
  -9  12   7       80.09       54.21     53.30 o 
  -8  12   7      210.41      154.49     50.74 o 
  -7  12   7       26.65       53.40     43.51 o 
  -6  12   7      632.91      599.17     38.47 o 
  -5  12   7       28.24       -8.65     26.63 o 
  -4  12   7     1253.29     1297.02     54.25 o 
  -3  12   7      224.60      211.65     25.77 o 
  -2  12   7     1002.77      946.06     50.19 o 
  -1  12   7      175.22      198.16     30.67 o 
   0  12   7      523.05      564.41     35.20 o 
   1  12   7       42.94       60.01     26.19 o 
   2  12   7     1704.47     1594.03     66.19 o 
   3  12   7       83.62       51.92     35.93 o 
   4  12   7      189.67       85.27     35.64 o 
   5  12   7      613.65      556.19     46.21 o 
   6  12   7      542.09      452.24    100.66 o 
   7  12   7       47.47        7.47     45.82 o 
  -9  13   7     3304.17     3252.38    153.94 o 
  -8  13   7      295.73      305.23     65.57 o 
  -7  13   7     4483.82     4446.55    176.79 o 
  -6  13   7      101.62      150.61     49.70 o 
  -5  13   7     6714.95     6648.48    175.47 o 
  -4  13   7      391.76      434.37     36.80 o 
  -3  13   7     6519.35     6431.75    155.74 o 
  -2  13   7     1139.37     1048.16     54.66 o 
  -1  13   7     7298.33     6948.17    231.43 o 
   0  13   7     2004.10     2037.69     70.68 o 
   1  13   7     6253.94     6003.88    165.93 o 
   2  13   7     1268.12     1155.15     51.68 o 
   3  13   7     3160.34     2886.27    114.89 o 
   4  13   7     1988.59     1972.22     83.91 o 
   5  13   7      962.07      911.23     86.91 o 
   6  13   7     3964.50     4109.87    179.82 o 
  -8  14   7     1969.23     1903.85    122.11 o 
  -7  14   7       75.16      106.14     57.26 o 
  -6  14   7     2188.79     2256.11    117.93 o 
  -5  14   7      211.16      232.31     52.14 o 
  -4  14   7     2520.31     2593.16     86.28 o 
  -3  14   7      202.28      313.14     39.43 o 
  -2  14   7     5536.22     5292.90    184.38 o 
  -1  14   7      739.50      723.83     45.94 o 
   0  14   7     2809.81     2746.91     89.25 o 
   1  14   7     1115.84     1147.67     59.85 o 
   2  14   7     2085.20     2006.19    115.95 o 
   3  14   7     1127.60     1155.75     61.71 o 
   4  14   7     2056.96     2115.01     88.53 o 
   5  14   7      849.88      985.89     62.71 o 
   6  14   7      173.59      122.86     53.31 o 
  -7  15   7      710.89      748.02     77.83 o 
  -6  15   7      107.04       87.89     52.57 o 
  -5  15   7      531.09      615.19     64.46 o 
  -4  15   7       72.28      109.57     66.77 o 
  -3  15   7      432.38      516.07     74.40 o 
  -2  15   7        6.02        7.35     38.63 o 
  -1  15   7      752.09      718.33    102.21 o 
   0  15   7       95.30       58.49     32.37 o 
   1  15   7     1331.04     1231.57     62.16 o 
   2  15   7      135.03      104.85     37.76 o 
   3  15   7      891.42      742.23     53.71 o 
   4  15   7      119.77       97.68     42.03 o 
   5  15   7      375.10      423.44     48.65 o 
  -6  16   7     3212.52     3019.39    138.92 o 
  -5  16   7      124.91       67.08     70.67 o 
  -4  16   7     4534.81     4475.46    217.65 o 
  -3  16   7       58.44        4.25     62.84 o 
  -2  16   7     4275.01     3977.66    194.70 o 
  -1  16   7      784.17      730.29     61.12 o 
   0  16   7     2443.90     2340.33     92.62 o 
   1  16   7     1960.24     1913.28     83.93 o 
   2  16   7     2747.05     2638.55    103.02 o 
   3  16   7     1266.85     1290.54     67.87 o 
   4  16   7     1253.35     1200.06     66.88 o 
  -5  17   7     1935.15     1835.02    130.16 o 
  -4  17   7      128.73       90.43     70.83 o 
  -3  17   7     1467.33     1606.27    166.29 o 
  -2  17   7      198.43      296.73    109.60 o 
  -1  17   7     1297.45     1344.49     94.22 o 
   0  17   7     1437.77     1334.36     68.14 o 
   1  17   7     1765.75     1619.13     79.19 o 
   2  17   7      807.49      881.63     58.80 o 
   3  17   7      358.86      414.70     47.91 o 
  -3  18   7        3.77      -41.56     68.35 o 
  -2  18   7      616.59      517.16     79.23 o 
  -1  18   7       82.92       45.35     73.07 o 
   0  18   7      710.16      627.23     53.33 o 
 -12   0   8     2162.17     2503.16    216.68 o 
 -11   0   8     1030.34     1122.70    154.95 o 
 -10   0   8     3779.46     3836.56    576.98 o 
  -9   0   8       96.44       33.57     50.72 o 
  -8   0   8    12133.31    11669.47    385.61 o 
  -7   0   8      499.11      585.09     58.13 o 
  -6   0   8    13244.88    12739.93    658.39 o 
  -5   0   8       43.79       41.53     19.37 o 
  -4   0   8    15636.30    15949.48    385.89 o 
  -3   0   8     1161.69     1217.26     37.52 o 
  -2   0   8    23721.49    23520.47    489.23 o 
  -1   0   8     5121.56     4922.37    109.62 o 
   0   0   8    20870.92    21358.86    406.33 o 
   1   0   8     9925.90    10454.45    218.41 o 
   2   0   8     9255.95     8984.20    228.17 o 
   3   0   8     8776.30     8506.49    219.14 o 
   4   0   8     4893.13     4886.55    228.02 o 
   5   0   8     6273.06     6359.16    251.37 o 
   6   0   8     2630.80     2564.94    231.80 o 
   7   0   8     1585.46     1637.73    194.01 o 
   8   0   8     1966.51     1748.59    221.72 o 
   9   0   8     3539.50     2930.27    289.75 o 
 -11   1   8     1506.07     1497.99    101.10 o 
 -10   1   8      273.88      223.17     61.37 o 
  -9   1   8     2428.68     2273.69     88.08 o 
  -8   1   8        4.64      -24.85     29.86 o 
  -7   1   8     4699.95     4393.35    118.28 o 
  -6   1   8       93.93      106.97     22.83 o 
  -5   1   8     3530.46     3634.38     77.29 o 
  -4   1   8      131.42      142.40     14.87 o 
  -3   1   8     2454.98     2473.20     47.07 o 
  -2   1   8     3297.87     3132.43     52.72 o 
  -1   1   8     4210.80     4169.72     67.09 o 
   0   1   8     2309.71     2279.32     36.25 o 
   1   1   8     4826.94     4732.58     73.06 o 
   2   1   8     1223.34     1223.39     31.30 o 
   3   1   8     1927.04     1967.14     47.72 o 
   4   1   8     1434.12     1468.52     67.23 o 
   5   1   8      124.43      101.08     36.94 o 
   6   1   8     1021.82     1036.43    104.12 o 
   7   1   8      585.07      558.10     96.01 o 
   8   1   8     1056.63      843.83    113.86 o 
   9   1   8       60.10       18.90     87.30 o 
 -11   2   8      741.73      878.03    112.72 o 
 -10   2   8      481.22      442.21     67.14 o 
  -9   2   8       37.51      -17.48     35.61 o 
  -8   2   8     1552.71     1484.47     73.62 o 
  -7   2   8       25.74       29.33     27.70 o 
  -6   2   8     6967.50     6605.49    147.28 o 
  -5   2   8       21.38       12.10     15.83 o 
  -4   2   8     6412.20     6262.83    110.94 o 
  -3   2   8      456.50      452.57     16.25 o 
  -2   2   8     3348.01     3522.32     58.07 o 
  -1   2   8     1398.86     1373.64     26.29 o 
   0   2   8     4923.24     5076.82     73.29 o 
   1   2   8     1048.78     1020.43     22.19 o 
   2   2   8     1084.77     1080.42     26.97 o 
   3   2   8     3093.03     3313.73     72.02 o 
   4   2   8      552.02      583.39     37.33 o 
   5   2   8     2302.58     2278.59     82.89 o 
   6   2   8     1429.67     1460.89     82.47 o 
   7   2   8      291.13      165.03     80.17 o 
   8   2   8      301.06      137.56     83.68 o 
   9   2   8      681.03      643.81    112.20 o 
 -11   3   8     4640.39     4579.76    175.65 o 
 -10   3   8       57.17       46.20     52.41 o 
  -9   3   8     7332.66     7141.38    277.19 o 
  -8   3   8      293.92      281.05     40.94 o 
  -7   3   8    12897.47    12405.86    262.57 o 
  -6   3   8        8.25        2.59     21.36 o 
  -5   3   8    20914.01    20339.23    386.41 o 
  -4   3   8     1713.92     1642.82     44.75 o 
  -3   3   8    21880.60    21793.01    360.40 o 
  -2   3   8     3209.96     3250.32     51.77 o 
  -1   3   8    17443.08    17948.65    244.19 o 
   0   3   8     4911.50     5405.04     84.04 o 
   1   3   8    12127.39    12269.90    194.84 o 
   2   3   8     4408.53     4332.34     88.48 o 
   3   3   8     5963.24     5911.05    145.55 o 
   4   3   8     6299.68     6082.52    152.07 o 
   5   3   8     4080.45     3978.02    125.26 o 
   6   3   8     7335.90     7037.38    242.39 o 
   7   3   8     1253.77     1210.77    138.58 o 
   8   3   8     3368.08     2771.71    190.61 o 
   9   3   8      145.49        9.44     87.85 o 
 -11   4   8       90.26       36.75     59.29 o 
 -10   4   8     2067.13     1932.29    105.36 o 
  -9   4   8       31.97      -67.77     50.08 o 
  -8   4   8     2400.43     2307.39     96.90 o 
  -7   4   8      602.78      560.43     35.73 o 
  -6   4   8     3753.98     3526.84     89.87 o 
  -5   4   8      107.42      101.94     19.69 o 
  -4   4   8     6514.53     6524.46    132.75 o 
  -3   4   8     1504.08     1555.92     36.15 o 
  -2   4   8     3597.51     3483.85     58.75 o 
  -1   4   8     2381.14     2254.23     37.37 o 
   0   4   8     2160.91     2191.28     39.04 o 
   1   4   8     2089.75     2224.80     51.91 o 
   2   4   8     2419.27     2337.53     59.97 o 
   3   4   8      765.59      771.03     35.10 o 
   4   4   8     2746.90     2764.65     79.50 o 
   5   4   8     3416.60     3447.05    113.29 o 
   6   4   8      144.16      141.54     35.39 o 
   7   4   8     1413.80     1243.14    139.79 o 
   8   4   8       78.77       38.71     80.93 o 
   9   4   8      772.88      838.43    120.25 o 
 -11   5   8     1467.27     1455.67    112.74 o 
 -10   5   8       89.78       53.38     57.18 o 
  -9   5   8     3909.15     3675.14    300.12 o 
  -8   5   8      448.72      367.33     34.67 o 
  -7   5   8     4098.58     3891.68     99.92 o 
  -6   5   8       18.44      -32.21     21.57 o 
  -5   5   8     4572.48     4443.75     98.52 o 
  -4   5   8      142.96      145.66     18.75 o 
  -3   5   8     5374.92     5670.74    109.83 o 
  -2   5   8      938.18      939.10     27.66 o 
  -1   5   8     7762.21     8043.42    130.08 o 
   0   5   8     3572.61     3374.33     67.86 o 
   1   5   8     4228.48     4177.57     96.16 o 
   2   5   8     1227.40     1183.43     38.58 o 
   3   5   8     1858.09     1765.52     56.74 o 
   4   5   8      380.59      334.00     33.86 o 
   5   5   8     2135.44     2052.09     79.10 o 
   6   5   8     2247.71     2217.69     87.22 o 
   7   5   8      110.92       63.31     50.06 o 
   8   5   8     1657.70     1426.50    139.85 o 
 -11   6   8      442.87      466.98     72.73 o 
 -10   6   8     6286.35     6019.24    531.69 o 
  -9   6   8        3.95       -9.19     49.60 o 
  -8   6   8    10879.20    10873.09    251.16 o 
  -7   6   8        7.78        5.65     24.79 o 
  -6   6   8    13664.50    13137.93    275.12 o 
  -5   6   8     1133.32     1226.72     41.56 o 
  -4   6   8    17116.01    16641.39    299.49 o 
  -3   6   8     3507.55     3370.06     76.56 o 
  -2   6   8    14558.34    14192.12    255.35 o 
  -1   6   8     5473.64     5576.42     98.50 o 
   0   6   8    12929.90    12651.05    249.47 o 
   1   6   8     5135.75     5043.43    114.26 o 
   2   6   8    10221.36    10326.61    221.59 o 
   3   6   8     8159.90     8278.94    229.39 o 
   4   6   8     5492.84     5374.11    158.76 o 
   5   6   8     5973.17     5510.26    164.98 o 
   6   6   8     2013.72     1866.33     81.40 o 
   7   6   8     3175.18     2853.48    193.84 o 
   8   6   8      215.48       99.03     81.43 o 
 -11   7   8      532.59      655.33    110.63 o 
 -10   7   8        8.71      -12.70     55.93 o 
  -9   7   8      322.55      305.24     59.17 o 
  -8   7   8      343.99      401.56     37.20 o 
  -7   7   8     3352.37     3005.24    102.97 o 
  -6   7   8      413.14      367.07     29.22 o 
  -5   7   8     1784.29     1582.32     45.42 o 
  -4   7   8      969.28      961.67     33.38 o 
  -3   7   8      800.14      816.05     31.88 o 
  -2   7   8       60.53       36.87     16.73 o 
  -1   7   8     3900.43     3779.47     83.29 o 
   0   7   8     3238.07     3225.55     78.28 o 
   1   7   8     5845.01     5488.46    123.87 o 
   2   7   8     2228.07     2155.70     65.40 o 
   3   7   8       40.40        5.56     24.65 o 
   4   7   8     1740.01     1787.78     70.58 o 
   5   7   8     1511.48     1471.75     67.09 o 
   6   7   8      683.32      613.35     70.55 o 
   7   7   8      205.49      258.02     58.44 o 
   8   7   8      730.15      885.04    109.12 o 
 -10   8   8     1428.86     1486.33    103.78 o 
  -9   8   8       39.84      -32.97     42.72 o 
  -8   8   8     4013.92     3862.12    191.61 o 
  -7   8   8      106.46       75.08     26.48 o 
  -6   8   8     5526.10     5671.41    130.01 o 
  -5   8   8      196.78      184.01     33.57 o 
  -4   8   8     8007.67     7644.81    147.37 o 
  -3   8   8      843.49      899.67     48.48 o 
  -2   8   8     9902.48     9986.76    246.70 o 
  -1   8   8     1001.44     1022.54     36.76 o 
   0   8   8     2553.94     2508.47     69.74 o 
   1   8   8     1952.98     1951.30     61.15 o 
   2   8   8     6606.37     6502.54    162.43 o 
   3   8   8     7529.77     7439.95    184.91 o 
   4   8   8     4044.24     3855.20    121.52 o 
   5   8   8     1206.99     1119.00    109.46 o 
   6   8   8      659.91      626.26     71.32 o 
   7   8   8     1359.67     1129.14    109.19 o 
   8   8   8      288.07      299.30     87.77 o 
 -10   9   8      295.57      247.97     55.62 o 
  -9   9   8     5368.70     5477.74    282.46 o 
  -8   9   8       13.93       17.87     36.43 o 
  -7   9   8     9943.83     9857.22    211.66 o 
  -6   9   8      470.07      512.94     42.97 o 
  -5   9   8     7600.63     7005.77    145.30 o 
  -4   9   8     1351.28     1281.83     40.01 o 
  -3   9   8    11183.58    11200.60    275.51 o 
  -2   9   8     1532.69     1557.51     55.48 o 
  -1   9   8    14018.98    13754.39    321.48 o 
   0   9   8     3499.23     3458.03    102.87 o 
   1   9   8     7695.35     7589.50    186.21 o 
   2   9   8     4700.15     4818.04    125.90 o 
   3   9   8     1271.30     1259.06     49.34 o 
   4   9   8     5945.06     5698.80    169.11 o 
   5   9   8     2660.38     2652.77    104.37 o 
   6   9   8     3111.27     3251.18    151.17 o 
   7   9   8     1210.38     1186.68    110.45 o 
 -10  10   8      300.14      366.85     62.00 o 
  -9  10   8      188.12      195.11     51.90 o 
  -8  10   8      565.18      556.68     53.93 o 
  -7  10   8       46.58        9.26     35.08 o 
  -6  10   8      505.92      496.20     34.61 o 
  -5  10   8       13.40       -0.23     21.63 o 
  -4  10   8     2029.09     1872.91     58.16 o 
  -3  10   8       71.27       44.45     22.11 o 
  -2  10   8      757.99      768.55     51.26 o 
  -1  10   8     1063.81     1133.67     49.67 o 
   0  10   8      151.71      151.09     26.40 o 
   1  10   8      107.64       83.28     25.24 o 
   2  10   8     1967.54     1964.14     65.07 o 
   3  10   8      545.56      646.62     36.49 o 
   4  10   8      192.20      171.89     35.27 o 
   5  10   8      698.07      740.30     68.40 o 
   6  10   8       21.53      -31.19     70.90 o 
   7  10   8      118.52      135.51     51.37 o 
  -9  11   8     2147.49     2217.91     99.16 o 
  -8  11   8       25.29       31.05     44.89 o 
  -7  11   8     3508.17     3701.68    117.80 o 
  -6  11   8        0.99        4.33     37.11 o 
  -5  11   8     5034.60     5281.93    145.01 o 
  -4  11   8      325.50      318.42     30.09 o 
  -3  11   8     5521.97     5177.22    167.52 o 
  -2  11   8      333.37      302.15     28.00 o 
  -1  11   8     6076.64     5903.09    162.76 o 
   0  11   8     1112.03     1131.99     50.45 o 
   1  11   8     3997.57     3860.04    114.08 o 
   2  11   8     2519.15     2506.38     82.03 o 
   3  11   8     3184.85     2966.67     88.19 o 
   4  11   8     1868.38     1650.43    214.96 o 
   5  11   8     1032.89      961.54    168.29 o 
   6  11   8     1484.20     1454.97     94.55 o 
   7  11   8      353.77      297.70     55.61 o 
  -9  12   8      100.62       39.73     50.74 o 
  -8  12   8     3781.40     3682.08    138.90 o 
  -7  12   8        2.42       -7.87     44.28 o 
  -6  12   8     4500.17     4398.99    173.63 o 
  -5  12   8       15.65      -17.52     42.91 o 
  -4  12   8     6264.43     6120.24    163.67 o 
  -3  12   8     1504.59     1450.28     54.15 o 
  -2  12   8     7861.63     7079.06    411.95 o 
  -1  12   8     2714.51     2757.76     89.68 o 
   0  12   8     3216.30     2969.24     93.97 o 
   1  12   8      716.20      675.30     41.32 o 
   2  12   8     4325.19     4212.21    141.68 o 
   3  12   8     2279.08     2158.36     88.44 o 
   4  12   8     1712.91     1643.01     90.26 o 
   5  12   8     2713.93     2670.32    138.58 o 
   6  12   8      342.85      412.57     63.36 o 
  -8  13   8       72.01      105.02     59.85 o 
  -7  13   8      368.62      255.80     64.38 o 
  -6  13   8      125.80      140.15     53.99 o 
  -5  13   8      268.42      269.39     56.37 o 
  -4  13   8      363.99      359.05     57.31 o 
  -3  13   8      496.86      424.73     42.84 o 
  -2  13   8      140.46      156.96     42.93 o 
  -1  13   8      120.46      102.55     33.25 o 
   0  13   8      267.82      260.40     36.97 o 
   1  13   8        9.15       -7.73     31.44 o 
   2  13   8     1279.61     1155.27     62.20 o 
   3  13   8      776.29      761.42     52.20 o 
   4  13   8       24.29      -45.18     34.46 o 
   5  13   8      153.06        4.02     56.18 o 
  -7  14   8        1.30       48.10     60.66 o 
  -6  14   8     3012.62     2696.17    130.24 o 
  -5  14   8        9.44      -29.06     46.16 o 
  -4  14   8     3559.29     3466.98    191.22 o 
  -3  14   8       53.10       15.72     78.25 o 
  -2  14   8     2373.78     2044.29    184.91 o 
  -1  14   8      392.87      425.62     44.86 o 
   0  14   8     2683.50     2507.67     98.00 o 
   1  14   8     1757.64     1663.97     75.75 o 
   2  14   8     1637.61     1548.79     73.46 o 
   3  14   8      694.11      677.54     52.94 o 
   4  14   8     2340.31     2122.83     91.38 o 
   5  14   8      604.53      579.93    162.51 o 
  -6  15   8       28.04       27.40     55.87 o 
  -5  15   8     3068.81     3015.26    137.00 o 
  -4  15   8     1077.94     1001.79    108.34 o 
  -3  15   8     2386.19     2275.91    140.45 o 
  -2  15   8      455.62      406.41     80.95 o 
  -1  15   8     5601.87     5448.47    177.50 o 
   0  15   8      891.10      929.91     57.60 o 
   1  15   8     2457.30     2328.06     94.54 o 
   2  15   8     2399.82     2339.93    114.20 o 
   3  15   8      930.95      969.95     59.39 o 
   4  15   8     1337.84     1401.26     94.51 o 
  -5  16   8      363.57      197.17     76.44 o 
  -4  16   8      156.72       53.70     68.16 o 
  -3  16   8       36.24       39.58     88.19 o 
  -2  16   8      124.89       63.85     45.91 o 
  -1  16   8       69.00       88.88     39.90 o 
   0  16   8       11.66       -2.25     35.42 o 
   1  16   8      568.20      581.85     49.69 o 
   2  16   8       19.98       13.28     68.73 o 
  -3  17   8     1672.34     1614.30    123.47 o 
  -2  17   8      120.16       90.24     69.41 o 
  -1  17   8     1499.93     1429.95     74.48 o 
   0  17   8      222.97      244.68     43.17 o 
   1  17   8      989.47     1051.60     69.70 o 
 -11   1   9     3573.35     3466.75    184.33 o 
 -10   1   9      649.32      615.53    108.95 o 
  -9   1   9     5717.82     5528.17    195.53 o 
  -8   1   9        0.56      -35.30     32.27 o 
  -7   1   9    12631.59    12072.18    279.78 o 
  -6   1   9     1405.00     1457.33     50.66 o 
  -5   1   9     6908.89     6920.24    127.00 o 
  -4   1   9      910.62      927.93     28.05 o 
  -3   1   9     9947.98     9877.14    151.20 o 
  -2   1   9     2981.74     3037.80     52.37 o 
  -1   1   9    13157.18    13460.35    201.71 o 
   0   1   9     1644.87     1650.03     30.31 o 
   1   1   9     5088.68     5169.27     83.73 o 
   2   1   9     3188.47     3265.40     70.42 o 
   3   1   9     2393.23     2396.99     56.78 o 
   4   1   9     3895.15     3881.97    103.15 o 
   5   1   9     2359.76     2351.50    105.74 o 
   6   1   9     3629.79     3449.13    203.94 o 
   7   1   9      649.90      621.51    103.33 o 
   8   1   9     1904.33     1835.81    265.82 o 
 -11   2   9        4.82       14.71     62.73 o 
 -10   2   9     4143.97     3840.81    170.48 o 
  -9   2   9        7.81      -50.51     49.81 o 
  -8   2   9     6009.36     5682.00    151.13 o 
  -7   2   9       37.02      -20.06     25.36 o 
  -6   2   9    12670.15    12452.67    260.48 o 
  -5   2   9      958.35      971.56     35.65 o 
  -4   2   9     7946.00     7681.17    137.83 o 
  -3   2   9     3529.30     3486.68     62.21 o 
  -2   2   9    10842.71    11024.64    166.76 o 
  -1   2   9     1531.54     1584.53     31.95 o 
   0   2   9     4763.85     4781.94     75.50 o 
   1   2   9     6189.39     6297.81    110.37 o 
   2   2   9     6206.03     6055.01    132.11 o 
   3   2   9     5683.74     5459.20    122.65 o 
   4   2   9     3891.25     3881.21    118.93 o 
   5   2   9     2437.88     2470.50    108.76 o 
   6   2   9      511.85      489.74     56.62 o 
   7   2   9     2554.99     2341.11    176.37 o 
   8   2   9      566.97      522.69    106.72 o 
 -11   3   9       58.83      -15.71     60.45 o 
 -10   3   9      108.21       -3.53     59.12 o 
  -9   3   9       99.98      126.05     60.75 o 
  -8   3   9        0.62      -11.60     33.25 o 
  -7   3   9       17.20       11.37     26.44 o 
  -6   3   9        5.05      -32.78     21.85 o 
  -5   3   9      229.32      203.74     22.27 o 
  -4   3   9      515.99      582.05     27.31 o 
  -3   3   9      363.80      332.81     16.82 o 
  -2   3   9      495.99      464.64     16.91 o 
  -1   3   9      233.68      240.07     13.55 o 
   0   3   9      226.98      261.60     13.62 o 
   1   3   9      321.63      326.06     21.64 o 
   2   3   9      723.69      743.55     30.57 o 
   3   3   9      451.86      439.87     29.59 o 
   4   3   9       21.17       18.75     27.00 o 
   5   3   9        0.74      -45.23     55.26 o 
   6   3   9      175.81       92.18     46.67 o 
   7   3   9      180.62       67.35     85.29 o 
   8   3   9       47.88      -42.83     90.86 o 
 -11   4   9       69.59       63.41     63.61 o 
 -10   4   9     6160.33     5859.25    270.92 o 
  -9   4   9       74.26        0.06     54.14 o 
  -8   4   9     5900.76     5587.04    150.00 o 
  -7   4   9        3.33      -23.10     25.33 o 
  -6   4   9     9301.38     9153.10    198.42 o 
  -5   4   9      157.33      160.99     21.97 o 
  -4   4   9    19953.26    19771.73    375.77 o 
  -3   4   9     3381.15     3467.29     77.46 o 
  -2   4   9     9353.03     9572.71    156.44 o 
  -1   4   9     5650.39     5726.17     90.55 o 
   0   4   9     8198.88     8213.30    136.56 o 
   1   4   9     5948.33     5887.86    119.29 o 
   2   4   9    10974.04    10894.48    255.43 o 
   3   4   9     3134.52     3026.57     98.50 o 
   4   4   9     3675.79     3507.87    112.53 o 
   5   4   9     3087.90     3252.85    110.71 o 
   6   4   9     1409.30     1366.44     82.81 o 
   7   4   9     3897.48     3649.77    153.48 o 
   8   4   9      245.85      206.39     95.20 o 
 -11   5   9     2271.24     2307.35    192.21 o 
 -10   5   9       10.11      -53.64     55.83 o 
  -9   5   9     4702.09     4249.27    406.95 o 
  -8   5   9       24.90       -0.76     40.26 o 
  -7   5   9     3708.80     3535.22     94.92 o 
  -6   5   9      315.40      348.35     31.32 o 
  -5   5   9     6759.91     6536.11    136.96 o 
  -4   5   9     1153.93     1185.70     39.45 o 
  -3   5   9    14273.17    13807.53    249.88 o 
  -2   5   9     3332.70     3468.51     70.30 o 
  -1   5   9     6479.26     6505.95    120.67 o 
   0   5   9     3095.96     3110.19     64.99 o 
   1   5   9     2471.61     2401.66     62.93 o 
   2   5   9     7557.37     7469.35    206.57 o 
   3   5   9     3524.77     3472.94    111.28 o 
   4   5   9     3601.71     3732.38    119.09 o 
   5   5   9     1386.83     1327.12     65.15 o 
   6   5   9     3665.39     3559.56    162.58 o 
   7   5   9      132.93      108.25     57.39 o 
   8   5   9     2081.37     1637.51    357.78 o 
 -10   6   9       45.27      107.46     60.49 o 
  -9   6   9       10.69      -32.13     52.87 o 
  -8   6   9      410.76      397.43     50.72 o 
  -7   6   9        2.64      -37.48     26.10 o 
  -6   6   9       33.13      -20.88     24.19 o 
  -5   6   9        2.84      -16.75     19.11 o 
  -4   6   9      439.78      465.77     29.68 o 
  -3   6   9      166.05      129.03     19.38 o 
  -2   6   9      125.25      148.70     17.89 o 
  -1   6   9        1.59      -12.78     15.05 o 
   0   6   9      555.88      576.40     25.53 o 
   1   6   9      258.52      315.25     25.81 o 
   2   6   9      282.73      263.19     29.66 o 
   3   6   9      113.31      119.20     39.64 o 
   4   6   9      738.39      720.42     46.63 o 
   5   6   9        5.01       -3.49     32.91 o 
   6   6   9       42.74       87.01     39.30 o 
   7   6   9       71.38      -17.39     52.26 o 
 -10   7   9      205.96      263.52     67.70 o 
  -9   7   9     5286.65     5100.66    219.66 o 
  -8   7   9      129.29       67.83     50.12 o 
  -7   7   9     7765.63     7635.33    173.68 o 
  -6   7   9      316.80      299.72     29.14 o 
  -5   7   9    10948.82    10430.56    197.34 o 
  -4   7   9     1113.41     1120.86     59.08 o 
  -3   7   9     9226.93     9228.77    204.04 o 
  -2   7   9      818.62      888.94     32.69 o 
  -1   7   9    12909.79    12760.29    273.66 o 
   0   7   9     5919.49     5860.14    146.48 o 
   1   7   9     7587.95     7533.75    185.84 o 
   2   7   9     5619.93     5627.23    143.16 o 
   3   7   9     4468.09     4493.15    135.56 o 
   4   7   9     5778.16     5646.30    168.28 o 
   5   7   9      909.42     1043.68     78.19 o 
   6   7   9     3337.02     3147.46    146.81 o 
   7   7   9      486.24      407.01     67.98 o 
 -10   8   9     2204.07     2182.49    100.80 o 
  -9   8   9        9.33      -49.53     46.30 o 
  -8   8   9     3318.27     3113.98    253.95 o 
  -7   8   9      125.54      107.04     38.68 o 
  -6   8   9     4462.27     4263.67    100.01 o 
  -5   8   9     1376.31     1282.40     42.92 o 
  -4   8   9     6177.93     5969.28    134.16 o 
  -3   8   9     1028.51     1021.38     38.67 o 
  -2   8   9     3555.11     3302.27    122.39 o 
  -1   8   9     1292.29     1213.90     46.22 o 
   0   8   9     5171.06     5151.62    143.41 o 
   1   8   9     3912.46     3931.43    105.33 o 
   2   8   9     1969.92     1927.39     63.10 o 
   3   8   9     5577.26     5578.94    164.91 o 
   4   8   9      375.23      378.08     40.83 o 
   5   8   9     2251.91     2133.09    101.43 o 
   6   8   9      384.70      341.77     94.64 o 
   7   8   9     1455.31     1307.83    247.68 o 
  -9   9   9       46.67       96.78     49.89 o 
  -8   9   9      116.98      143.59     49.18 o 
  -7   9   9      134.43      102.57     43.57 o 
  -6   9   9       27.40       21.89     34.04 o 
  -5   9   9       94.08       89.76     23.19 o 
  -4   9   9       11.61       24.02     21.81 o 
  -3   9   9      956.74      947.07     57.47 o 
  -2   9   9       14.73      -28.90     21.97 o 
  -1   9   9     1107.68     1000.17     41.85 o 
   0   9   9        1.43      -33.51     22.34 o 
   1   9   9       13.62       54.00     24.51 o 
   2   9   9      244.26      246.74     34.75 o 
   3   9   9      148.81      169.82     33.69 o 
   4   9   9      384.82      346.47     46.15 o 
   5   9   9       22.73        7.13     45.33 o 
   6   9   9      200.63      120.02     51.59 o 
  -9  10   9       21.78       56.01     52.11 o 
  -8  10   9     4563.48     4371.68    263.02 o 
  -7  10   9        8.90      -41.08     40.87 o 
  -6  10   9     6253.86     5991.47    188.51 o 
  -5  10   9      279.77      247.02     38.45 o 
  -4  10   9     6746.52     6804.52    176.64 o 
  -3  10   9     1524.97     1469.47     56.05 o 
  -2  10   9     7723.05     7657.37    195.32 o 
  -1  10   9     3013.03     3043.28    103.28 o 
   0  10   9     7631.43     7543.16    204.12 o 
   1  10   9     3021.06     3041.06     95.75 o 
   2  10   9     4806.06     4789.90    137.85 o 
   3  10   9     2488.69     2616.42    111.12 o 
   4  10   9     1197.47     1144.45     70.17 o 
   5  10   9     2693.98     2436.24    122.29 o 
   6  10   9      400.89      340.82     57.66 o 
  -8  11   9       41.79       10.93     46.64 o 
  -7  11   9     2127.77     1934.32     93.00 o 
  -6  11   9      608.79      556.35     80.07 o 
  -5  11   9     3024.29     2759.58    123.28 o 
  -4  11   9      927.17      928.51     58.17 o 
  -3  11   9     4471.32     4442.97    123.06 o 
  -2  11   9     1220.20     1235.38     51.54 o 
  -1  11   9     3430.69     3322.53    103.07 o 
   0  11   9     3729.05     3543.26    108.52 o 
   1  11   9      320.49      302.05     37.21 o 
   2  11   9     1225.48     1293.60     66.41 o 
   3  11   9     2695.35     2404.86     95.12 o 
   4  11   9     1147.14     1118.07     97.54 o 
   5  11   9      350.46      290.63     54.58 o 
  -8  12   9      299.29      351.52     55.32 o 
  -7  12   9       46.38       12.63     51.14 o 
  -6  12   9      529.57      526.81    124.01 o 
  -5  12   9        1.03      -28.54     46.74 o 
  -4  12   9      693.16      685.44     52.12 o 
  -3  12   9        3.33        4.58     34.09 o 
  -2  12   9      214.50      145.50     48.25 o 
  -1  12   9       55.46        8.31     33.73 o 
   0  12   9     1092.24     1143.08     62.03 o 
   1  12   9      347.60      338.63     41.72 o 
   2  12   9      515.33      495.48     44.71 o 
   3  12   9      587.63      508.23     62.78 o 
   4  12   9       12.48      -14.45     45.20 o 
   5  12   9      187.19       67.09     54.42 o 
  -7  13   9     3897.40     3445.80    398.72 o 
  -6  13   9       15.29      -32.66     53.71 o 
  -5  13   9     3988.99     4103.72    167.94 o 
  -4  13   9      182.94      175.99     50.32 o 
  -3  13   9     5098.32     4769.69    172.80 o 
  -2  13   9     1348.79     1408.00     91.64 o 
  -1  13   9     3048.69     3209.34    129.32 o 
   0  13   9     1881.04     1917.11     94.95 o 
   1  13   9     1810.23     1718.20     79.17 o 
   2  13   9     1583.77     1625.58     78.64 o 
   3  13   9     2299.76     2090.33    138.75 o 
   4  13   9      915.55      977.32     77.35 o 
  -6  14   9     2423.65     2272.80    119.04 o 
  -5  14   9      181.69      196.46     57.61 o 
  -4  14   9     1866.46     1710.17     95.61 o 
  -3  14   9     1228.39     1170.92    134.65 o 
  -2  14   9     1354.66     1306.15     93.22 o 
  -1  14   9      220.53      277.95     43.28 o 
   0  14   9     1091.45     1142.10     63.97 o 
   1  14   9     1347.38     1344.02     69.85 o 
   2  14   9      982.25     1019.57     60.66 o 
   3  14   9     2035.28     1975.45     88.70 o 
  -5  15   9      526.24      423.53     63.74 o 
  -4  15   9       28.24       80.50     70.20 o 
  -3  15   9      851.29      739.33     67.60 o 
  -2  15   9      200.20      136.06     53.45 o 
  -1  15   9      166.92      204.38     41.14 o 
   0  15   9       84.85       65.04     58.90 o 
   1  15   9      479.84      451.94     49.57 o 
   2  15   9       26.61      -41.53     38.69 o 
  -3  16   9      402.91      316.10     79.15 o 
  -2  16   9     1891.76     2031.40    121.15 o 
  -1  16   9      256.51      269.72     48.87 o 
   0  16   9     2570.01     2384.11    101.62 o 
 -10   0  10     4572.88     4446.00    249.41 o 
  -9   0  10      111.95      136.91     86.39 o 
  -8   0  10     8159.53     7666.52    351.87 o 
  -7   0  10       54.65        6.61     53.67 o 
  -6   0  10    19516.84    19994.33    625.71 o 
  -5   0  10     4629.52     4713.17    130.93 o 
  -4   0  10     6841.68     6678.24    150.72 o 
  -3   0  10     5725.84     5736.68    130.28 o 
  -2   0  10    15585.26    15907.49    336.45 o 
  -1   0  10     4895.21     5141.25    117.03 o 
   0   0  10    22234.03    22337.32    563.35 o 
   1   0  10     3437.59     3342.29     88.81 o 
   2   0  10     4227.51     4553.13    143.97 o 
   3   0  10     9040.08     9120.37    343.92 o 
   4   0  10     1821.05     2065.25    149.92 o 
   5   0  10     6765.19     6980.78    366.60 o 
   6   0  10      695.00      735.72    148.66 o 
   7   0  10     2547.53     2617.85    272.11 o 
 -10   1  10        3.00      -24.12     61.72 o 
  -9   1  10      527.52      442.67     69.16 o 
  -8   1  10      232.79      237.87     57.72 o 
  -7   1  10     2491.73     2449.69     83.30 o 
  -6   1  10       39.62       20.03     22.86 o 
  -5   1  10     3068.62     3041.83     68.85 o 
  -4   1  10      320.93      326.73     18.14 o 
  -3   1  10      549.46      551.13     19.46 o 
  -2   1  10      265.88      301.16     16.71 o 
  -1   1  10     1330.02     1348.52     29.92 o 
   0   1  10      716.17      820.51     24.27 o 
   1   1  10      863.10      821.61     28.78 o 
   2   1  10     1907.25     1871.53     53.54 o 
   3   1  10      549.34      606.75     34.65 o 
   4   1  10      905.45     1037.13     54.52 o 
   5   1  10      216.28      173.08     48.15 o 
   6   1  10      699.73      620.20    108.34 o 
   7   1  10       67.25       55.79     87.24 o 
 -10   2  10     1362.76     1386.53     98.84 o 
  -9   2  10        0.16      -48.74     56.00 o 
  -8   2  10     3138.08     2733.24    123.38 o 
  -7   2  10      319.40      311.06     40.77 o 
  -6   2  10     2973.48     2852.69     72.54 o 
  -5   2  10      100.94      102.26     21.30 o 
  -4   2  10     1662.74     1691.00     41.25 o 
  -3   2  10       50.01       17.80     13.72 o 
  -2   2  10      492.34      535.39     19.02 o 
  -1   2  10     3932.92     3823.74     66.79 o 
   0   2  10     6785.76     6892.35    129.72 o 
   1   2  10     1287.92     1201.71     37.23 o 
   2   2  10     2672.54     2571.86     66.91 o 
   3   2  10     1125.30     1108.34     61.82 o 
   4   2  10      208.72      316.42     46.94 o 
   5   2  10     1032.29     1018.01     83.71 o 
   6   2  10       93.67       44.13     52.17 o 
   7   2  10      537.10      625.16    136.06 o 
 -10   3  10       27.89      -47.31     59.83 o 
  -9   3  10     7888.81     7418.51    244.14 o 
  -8   3  10      478.41      483.75     64.39 o 
  -7   3  10     6248.88     6077.61    142.97 o 
  -6   3  10      346.04      323.88     28.03 o 
  -5   3  10     9395.94     9486.53    190.32 o 
  -4   3  10     1597.42     1593.92     46.78 o 
  -3   3  10    17660.35    17949.34    297.13 o 
  -2   3  10     5500.34     5573.69     99.69 o 
  -1   3  10     9359.83     9467.65    158.21 o 
   0   3  10     5579.98     5604.31     96.76 o 
   1   3  10     4513.02     4543.31     95.94 o 
   2   3  10     5336.83     5415.22    135.27 o 
   3   3  10     3332.92     3457.42    111.41 o 
   4   3  10     6537.08     6609.80    226.10 o 
   5   3  10     1805.69     1771.46     92.89 o 
   6   3  10     3996.10     4054.43    164.63 o 
   7   3  10      563.88      492.31    105.07 o 
 -10   4  10      482.06      385.51     71.08 o 
  -9   4  10      168.65      140.88     62.29 o 
  -8   4  10      594.60      641.59     69.26 o 
  -7   4  10        5.83      -41.42     38.27 o 
  -6   4  10     2106.94     2075.61     79.40 o 
  -5   4  10       14.41        9.47     19.96 o 
  -4   4  10      534.28      488.07     27.35 o 
  -3   4  10      241.73      236.09     19.36 o 
  -2   4  10     1419.05     1384.11     37.05 o 
  -1   4  10     2030.91     2006.79     49.60 o 
   0   4  10       63.20       46.77     14.13 o 
   1   4  10     1224.03     1229.14     46.81 o 
   2   4  10      316.78      338.13     32.47 o 
   3   4  10      302.48      301.08     34.60 o 
   4   4  10      730.03      702.87     57.94 o 
   5   4  10      382.51      322.90     53.95 o 
   6   4  10       73.37       71.80     49.54 o 
   7   4  10      520.67      512.33     78.00 o 
 -10   5  10        3.09      -34.37     58.79 o 
  -9   5  10     1669.84     1611.03    100.02 o 
  -8   5  10       34.90       31.27     51.83 o 
  -7   5  10     1178.78     1177.73     67.21 o 
  -6   5  10      250.73      267.49     43.13 o 
  -5   5  10     4768.31     4761.18    147.73 o 
  -4   5  10       16.59       -3.37     18.82 o 
  -3   5  10     6742.52     6749.71    126.46 o 
  -2   5  10      448.53      482.39     24.74 o 
  -1   5  10      277.08      314.66     24.19 o 
   0   5  10     2326.68     2381.73     59.89 o 
   1   5  10     1148.90     1218.03     54.13 o 
   2   5  10     1325.60     1400.65     59.71 o 
   3   5  10     1669.75     1557.07     67.09 o 
   4   5  10     1708.19     1761.18     73.97 o 
   5   5  10      300.30      327.12     53.72 o 
   6   5  10     1457.03     1583.55    122.64 o 
   7   5  10       63.30      -13.64     71.61 o 
 -10   6  10     3106.93     3034.65    378.16 o 
  -9   6  10      150.02       11.99     59.03 o 
  -8   6  10     6192.79     6144.36    268.03 o 
  -7   6  10      181.77      201.15     45.35 o 
  -6   6  10     6813.17     6560.59    151.30 o 
  -5   6  10     2265.45     2250.01     73.05 o 
  -4   6  10    10863.08    10598.10    198.26 o 
  -3   6  10     1448.39     1428.31     43.01 o 
  -2   6  10     6525.37     6227.12    124.14 o 
  -1   6  10     3346.57     3454.84     79.20 o 
   0   6  10     8203.94     8247.32    185.86 o 
   1   6  10     3390.89     3508.43    109.11 o 
   2   6  10     3097.69     3128.54    102.53 o 
   3   6  10     3583.49     3627.37    117.60 o 
   4   6  10     1017.90     1005.94     55.18 o 
   5   6  10     3679.37     3820.99    128.94 o 
   6   6  10     1539.20     1621.75     96.20 o 
  -9   7  10      755.99      742.94    128.28 o 
  -8   7  10      173.96      190.98     57.10 o 
  -7   7  10      850.30      870.83     61.79 o 
  -6   7  10      437.57      419.11     43.49 o 
  -5   7  10     1416.19     1405.00     51.23 o 
  -4   7  10      124.06      120.81     27.19 o 
  -3   7  10      485.93      538.04     30.36 o 
  -2   7  10     1492.24     1510.98     43.85 o 
  -1   7  10      166.63      155.50     22.80 o 
   0   7  10     1046.52     1024.17     47.24 o 
   1   7  10     1860.28     1900.63     63.18 o 
   2   7  10      243.07      269.71     32.44 o 
   3   7  10       23.54       28.62     30.74 o 
   4   7  10     1392.18     1360.66     93.83 o 
   5   7  10       22.16      -28.39     44.21 o 
   6   7  10       94.23       55.85     50.02 o 
  -9   8  10      173.16       23.71     64.61 o 
  -8   8  10     2122.21     2128.16    135.39 o 
  -7   8  10        1.49      -52.50     35.00 o 
  -6   8  10     3567.85     3391.96    103.75 o 
  -5   8  10      218.70      258.42     34.72 o 
  -4   8  10     2626.32     2693.94    108.27 o 
  -3   8  10      787.43      774.11     40.96 o 
  -2   8  10     2290.27     2270.78     70.52 o 
  -1   8  10      529.03      482.91     28.75 o 
   0   8  10     3700.49     3591.34    108.97 o 
   1   8  10     2679.01     2744.25     89.44 o 
   2   8  10     1391.78     1458.94     63.78 o 
   3   8  10      941.84      993.61     59.64 o 
   4   8  10      711.22      698.62     61.01 o 
   5   8  10      507.17      525.49    111.39 o 
   6   8  10      285.53      271.62     74.71 o 
  -9   9  10     3619.08     3523.51    273.49 o 
  -8   9  10        4.53      -44.53     45.93 o 
  -7   9  10     3739.89     3661.02    183.67 o 
  -6   9  10      585.22      589.08     52.49 o 
  -5   9  10     6399.00     6041.64    192.84 o 
  -4   9  10     1021.02      981.30     69.16 o 
  -3   9  10     4466.02     4503.71    167.89 o 
  -2   9  10     2581.74     2566.08     78.12 o 
  -1   9  10     3859.65     3850.23     95.45 o 
   0   9  10     3107.08     3312.44    102.46 o 
   1   9  10     5383.95     5351.19    150.80 o 
   2   9  10     1675.21     1895.29    102.51 o 
   3   9  10     1271.35     1300.78     97.83 o 
   4   9  10     3601.31     3541.71    156.38 o 
   5   9  10      783.66      745.20     69.63 o 
  -8  10  10      477.64      499.22    120.22 o 
  -7  10  10      119.45       62.34     48.69 o 
  -6  10  10      426.18      386.91     54.31 o 
  -5  10  10      679.18      632.98     46.78 o 
  -4  10  10     1015.34      850.54     58.91 o 
  -3  10  10      117.18       75.52     36.00 o 
  -2  10  10       97.54       94.33     29.29 o 
  -1  10  10      702.94      759.00     50.09 o 
   0  10  10      331.98      364.00     41.38 o 
   1  10  10     1629.40     1627.99     74.69 o 
   2  10  10       36.04      -19.47     42.34 o 
   3  10  10      303.61      303.61     52.62 o 
   4  10  10        5.76       -8.21     52.70 o 
   5  10  10      322.43      266.74     56.89 o 
  -7  11  10     2379.30     2289.86    209.84 o 
  -6  11  10        9.18       93.35     45.32 o 
  -5  11  10     2088.66     1992.29    107.01 o 
  -4  11  10      343.59      279.79     43.00 o 
  -3  11  10     2439.97     2515.58    106.98 o 
  -2  11  10      563.04      590.69     41.18 o 
  -1  11  10     2619.63     2703.42    104.77 o 
   0  11  10      687.78      791.86     55.06 o 
   1  11  10      798.70      854.04     55.21 o 
   2  11  10     1699.84     1580.70     87.08 o 
   3  11  10      927.45      916.40     74.94 o 
   4  11  10     1237.26     1198.24    110.86 o 
  -7  12  10      198.49      123.05     46.77 o 
  -6  12  10     3625.60     3519.15    154.47 o 
  -5  12  10      285.93      260.58     66.76 o 
  -4  12  10     3825.41     3631.08    202.46 o 
  -3  12  10     1128.42     1168.93    152.70 o 
  -2  12  10     3910.65     3922.20    157.19 o 
  -1  12  10     1652.11     1778.98     81.28 o 
   0  12  10     2168.08     2028.91     86.34 o 
   1  12  10     3039.01     2933.36    110.65 o 
   2  12  10      972.16     1075.94     64.23 o 
   3  12  10     1388.63     1339.83     92.26 o 
  -6  13  10      245.56      255.09     64.18 o 
  -5  13  10      314.81      265.27     59.54 o 
  -4  13  10      363.31      330.93     47.80 o 
  -3  13  10      418.48      380.28     56.01 o 
  -2  13  10      343.07      409.31     48.50 o 
  -1  13  10      149.77      106.01     44.59 o 
   0  13  10      241.32      257.73     45.13 o 
   1  13  10       22.89       12.90     38.10 o 
   2  13  10      368.31      444.15     50.64 o 
   3  13  10      136.48      155.50     62.99 o 
  -5  14  10       11.00       42.95     53.13 o 
  -4  14  10     1891.92     1879.89    105.00 o 
  -3  14  10      450.00      442.37     68.44 o 
  -2  14  10     2713.91     2592.36    124.78 o 
  -1  14  10      609.92      568.24     53.29 o 
   0  14  10      664.32      808.41    102.65 o 
   1  14  10      463.14      448.48     50.90 o 
  -2  15  10     1432.87     1405.07     76.65 o 
  -1  15  10     2099.93     2035.83     92.82 o 
 -10   1  11        4.60      -37.67     78.52 o 
  -9   1  11     2987.66     3036.74    138.95 o 
  -8   1  11      291.03      266.95     62.73 o 
  -7   1  11     6945.07     6763.67    218.81 o 
  -6   1  11      138.18      107.08     32.11 o 
  -5   1  11     9680.60     9590.78    181.01 o 
  -4   1  11     3161.13     3229.51     65.47 o 
  -3   1  11     3347.74     3476.02     65.62 o 
  -2   1  11     5304.07     5474.40     89.22 o 
  -1   1  11     4383.31     4419.51     89.31 o 
   0   1  11     3695.03     3801.74     90.68 o 
   1   1  11     3345.62     3360.54     89.59 o 
   2   1  11     7583.16     7558.75    204.78 o 
   3   1  11     1154.68     1171.82     56.17 o 
   4   1  11     3816.16     3983.40    127.44 o 
   5   1  11      464.52      582.53     62.33 o 
   6   1  11     1634.60     1730.18    154.88 o 
 -10   2  11     2349.17     2240.46    125.86 o 
  -9   2  11       61.82       96.60     65.85 o 
  -8   2  11     5018.67     4935.44    179.91 o 
  -7   2  11      303.29      241.41     54.26 o 
  -6   2  11     3479.63     3427.43     84.68 o 
  -5   2  11      355.44      397.89     24.81 o 
  -4   2  11     3381.24     3291.25     67.18 o 
  -3   2  11     4382.24     4485.80     84.32 o 
  -2   2  11    11469.72    11692.47    198.62 o 
  -1   2  11     1067.88     1138.94     33.62 o 
   0   2  11     2350.55     2285.19     61.86 o 
   1   2  11     3418.31     3371.65     83.94 o 
   2   2  11     1058.61     1101.76     53.17 o 
   3   2  11     3150.07     3368.46    126.56 o 
   4   2  11     1388.70     1500.65     83.10 o 
   5   2  11     1817.92     1974.96    105.39 o 
   6   2  11      213.51      175.11     61.19 o 
  -9   3  11       17.49      -61.11     59.42 o 
  -8   3  11      327.54      323.59     63.15 o 
  -7   3  11      217.68      152.04     58.19 o 
  -6   3  11      299.63      346.41     40.00 o 
  -5   3  11       67.75       60.51     23.42 o 
  -4   3  11      366.44      356.26     24.41 o 
  -3   3  11       14.58        1.49     15.92 o 
  -2   3  11       15.35       31.91     17.42 o 
  -1   3  11       57.39       35.14     17.37 o 
   0   3  11      934.42      943.35     33.74 o 
   1   3  11      206.84      245.37     24.17 o 
   2   3  11       22.00        4.65     28.74 o 
   3   3  11       68.75       37.21     37.28 o 
   4   3  11      135.58      133.87     48.62 o 
   5   3  11        1.24      -68.28     45.52 o 
   6   3  11        0.52      -11.60     62.00 o 
  -9   4  11       16.03       27.78     59.73 o 
  -8   4  11     5155.04     5189.74    187.27 o 
  -7   4  11      788.32      753.65     58.02 o 
  -6   4  11     4573.65     4571.41    125.78 o 
  -5   4  11     1706.05     1667.80     52.77 o 
  -4   4  11     8395.31     8530.71    158.24 o 
  -3   4  11     1236.44     1315.89     41.48 o 
  -2   4  11     9868.86     9788.46    199.14 o 
  -1   4  11     4817.94     4793.24     99.06 o 
   0   4  11     2347.86     2531.18     69.04 o 
   1   4  11     4787.61     5075.50    117.21 o 
   2   4  11     1919.37     1875.17     90.55 o 
   3   4  11     2580.21     2473.55    129.90 o 
   4   4  11      948.66     1036.47     71.64 o 
   5   4  11     2804.71     2879.19    127.35 o 
   6   4  11      327.21      376.35    103.71 o 
  -9   5  11     2355.29     2386.93    122.91 o 
  -8   5  11      107.41       90.44     57.77 o 
  -7   5  11     2718.90     2696.80    118.08 o 
  -6   5  11      131.16      110.43     46.26 o 
  -5   5  11     2037.42     2055.72     64.54 o 
  -4   5  11     1258.77     1210.02     38.47 o 
  -3   5  11     4016.34     3969.20     86.94 o 
  -2   5  11      547.36      525.10     28.26 o 
  -1   5  11     3244.44     3223.92     76.04 o 
   0   5  11     1055.28     1080.60     41.99 o 
   1   5  11     1178.18     1234.45     56.70 o 
   2   5  11     2606.93     2699.49     94.82 o 
   3   5  11     1436.90     1422.12     65.90 o 
   4   5  11     1631.56     1726.85     91.68 o 
   5   5  11      708.27      695.00     68.54 o 
  -9   6  11        1.52      -65.94     56.40 o 
  -8   6  11        7.31      -77.38     54.10 o 
  -7   6  11      284.14      231.81     58.24 o 
  -6   6  11       10.76      -35.16     29.44 o 
  -5   6  11       11.06      -19.40     31.55 o 
  -4   6  11      593.25      564.92     34.52 o 
  -3   6  11      109.32      113.58     21.75 o 
  -2   6  11      546.97      505.57     28.05 o 
  -1   6  11       12.37       37.54     21.38 o 
   0   6  11      127.05      132.87     26.28 o 
   1   6  11       11.66       13.00     28.32 o 
   2   6  11      143.00      141.92     32.21 o 
   3   6  11        7.19        7.60     38.19 o 
   4   6  11        2.15      -63.76     44.21 o 
   5   6  11       42.05       72.39     50.91 o 
  -8   7  11       13.39      -72.46     48.31 o 
  -7   7  11     3640.41     3509.48    124.51 o 
  -6   7  11     1105.58     1130.24     83.54 o 
  -5   7  11     6475.29     6308.70    175.65 o 
  -4   7  11      907.79      868.40     65.93 o 
  -3   7  11     4060.72     4067.87     89.78 o 
  -2   7  11     1288.36     1298.37     43.70 o 
  -1   7  11     2085.89     2062.72     61.00 o 
   0   7  11     3455.05     3585.55     98.21 o 
   1   7  11     3647.25     3586.31    129.04 o 
   2   7  11     2877.67     2872.97     98.43 o 
   3   7  11     1718.66     1737.77     91.28 o 
   4   7  11     2621.05     2618.04    116.76 o 
   5   7  11      373.59      354.98     57.87 o 
  -8   8  11     2378.56     2232.08    100.76 o 
  -7   8  11       47.08      -32.14     68.21 o 
  -6   8  11     2344.83     2311.61     91.14 o 
  -5   8  11      909.16      902.83     78.95 o 
  -4   8  11     1870.83     1707.02     70.69 o 
  -3   8  11      971.40     1054.68     47.55 o 
  -2   8  11     1236.71     1206.26     56.30 o 
  -1   8  11     1893.00     1885.70     72.13 o 
   0   8  11     1939.26     2059.73     86.41 o 
   1   8  11      585.96      570.61     60.13 o 
   2   8  11     1513.05     1488.63     94.37 o 
   3   8  11     1663.67     1662.89     87.04 o 
   4   8  11      291.97      265.19     54.06 o 
  -8   9  11       49.57       -4.18     48.34 o 
  -7   9  11      176.70      185.95     49.98 o 
  -6   9  11      152.10      213.63     48.55 o 
  -5   9  11       66.41       52.30     36.34 o 
  -4   9  11       73.96       52.82     51.39 o 
  -3   9  11       18.15       12.49     35.97 o 
  -2   9  11        0.83       -2.66     28.10 o 
  -1   9  11      205.60      156.90     37.81 o 
   0   9  11       80.77       33.70     37.78 o 
   1   9  11      102.77       53.21     43.35 o 
   2   9  11       57.77       58.88     48.90 o 
   3   9  11      123.05      103.77     49.87 o 
   4   9  11       53.65       60.37     47.84 o 
  -7  10  11      335.77      295.67     54.64 o 
  -6  10  11     4286.23     4013.30    144.87 o 
  -5  10  11      305.81      301.60     41.49 o 
  -4  10  11     3214.51     3075.79    199.47 o 
  -3  10  11      823.10      873.17     51.48 o 
  -2  10  11     2421.13     2466.36     87.91 o 
  -1  10  11     1407.24     1609.28     77.75 o 
   0  10  11     2851.95     2807.18    106.89 o 
   1  10  11     2043.82     2118.49     90.13 o 
   2  10  11     1387.87     1397.17     91.98 o 
   3  10  11     2047.55     2123.07    115.11 o 
  -6  11  11      243.76      246.35     55.80 o 
  -5  11  11     1773.82     1611.06    149.31 o 
  -4  11  11      980.79      955.43    138.56 o 
  -3  11  11     2678.35     2679.97     94.38 o 
  -2  11  11     1296.00     1361.42     70.66 o 
  -1  11  11     1459.85     1482.82     75.41 o 
   0  11  11     1586.57     1854.57    107.53 o 
   1  11  11      541.11      515.18     49.45 o 
   2  11  11     1453.64     1489.22     95.08 o 
   3  11  11      273.47      328.24     65.71 o 
  -5  12  11       10.00        1.32     52.71 o 
  -4  12  11       89.02      118.13     61.91 o 
  -3  12  11       17.13       71.72     35.76 o 
  -2  12  11      432.53      519.05     51.14 o 
  -1  12  11        7.10       -6.35     38.87 o 
   0  12  11      685.09      722.40     72.28 o 
   1  12  11       34.37       -2.01     39.15 o 
   2  12  11       23.99        9.48     69.29 o 
  -4  13  11      730.65      773.06    108.74 o 
  -3  13  11     3134.81     3048.24    120.03 o 
  -2  13  11     1324.59     1434.47     75.63 o 
  -1  13  11     2170.29     2235.81     98.51 o 
   0  13  11     1112.99     1213.49     70.46 o 
  -9   0  12      127.06       45.86     88.60 o 
  -8   0  12     4813.81     4605.10    627.38 o 
  -7   0  12      684.42      649.79    136.06 o 
  -6   0  12     6521.62     6695.45    299.30 o 
  -5   0  12     1076.98     1200.28     61.16 o 
  -4   0  12     4732.70     4878.80    149.70 o 
  -3   0  12     5187.07     5409.80    145.97 o 
  -2   0  12     3061.76     3315.90    102.30 o 
  -1   0  12     4062.38     4296.83    175.90 o 
   0   0  12     2370.26     2460.58    125.98 o 
   1   0  12     1724.71     1849.99     97.29 o 
   2   0  12     2096.78     2290.06    117.42 o 
   3   0  12     5378.53     5317.94    222.97 o 
   4   0  12      466.86      558.71    151.17 o 
   5   0  12     2400.16     2348.25    239.36 o 
  -9   1  12      693.51      641.81     82.41 o 
  -8   1  12      107.32       46.96     61.88 o 
  -7   1  12     1140.73     1252.65    116.01 o 
  -6   1  12       28.97       51.70     44.34 o 
  -5   1  12     1133.91     1117.63     42.33 o 
  -4   1  12       93.31      103.39     21.48 o 
  -3   1  12     1377.19     1433.17     37.52 o 
  -2   1  12      781.60      786.26     33.17 o 
  -1   1  12      642.86      667.65     32.57 o 
   0   1  12     1004.23     1032.68     57.00 o 
   1   1  12      454.98      480.58     40.00 o 
   2   1  12      976.26     1050.03     53.81 o 
   3   1  12      760.08      717.47     64.37 o 
   4   1  12      381.67      432.30     48.89 o 
   5   1  12      107.41       33.99     56.24 o 
  -8   2  12      779.75      865.24     79.90 o 
  -7   2  12      292.31      277.06     60.28 o 
  -6   2  12     2774.22     2702.98    113.42 o 
  -5   2  12      574.87      592.19     41.03 o 
  -4   2  12     2899.23     2951.04     63.57 o 
  -3   2  12       30.00       13.48     21.26 o 
  -2   2  12      443.53      459.40     26.69 o 
  -1   2  12      647.18      692.73     37.61 o 
   0   2  12     1488.87     1496.69     54.75 o 
   1   2  12      821.40      889.85     47.94 o 
   2   2  12      604.06      596.64     75.28 o 
   3   2  12      878.69      929.41     59.28 o 
   4   2  12      266.86      217.63     55.33 o 
   5   2  12     1071.04     1211.15     87.70 o 
  -8   3  12      246.24      147.76     59.43 o 
  -7   3  12     4447.41     4589.06    209.01 o 
  -6   3  12     1020.28     1057.01     53.22 o 
  -5   3  12     2947.04     3184.96    106.87 o 
  -4   3  12     2810.92     2929.41     67.10 o 
  -3   3  12     4074.46     3988.39     86.86 o 
  -2   3  12     3586.03     3884.01     89.84 o 
  -1   3  12     4625.08     4663.11    113.73 o 
   0   3  12     4569.80     4564.57    122.97 o 
   1   3  12     1448.21     1618.52     67.37 o 
   2   3  12     3494.51     3738.11    116.55 o 
   3   3  12      587.62      621.44     58.64 o 
   4   3  12     2427.33     2654.48    122.55 o 
  -8   4  12      713.20      729.10     76.80 o 
  -7   4  12      266.40      206.87     57.38 o 
  -6   4  12      570.93      557.85     44.86 o 
  -5   4  12      216.37      241.11     41.51 o 
  -4   4  12      974.25      920.64     43.46 o 
  -3   4  12      342.56      382.96     27.27 o 
  -2   4  12     1398.67     1469.50     47.22 o 
  -1   4  12      345.77      406.18     31.59 o 
   0   4  12      178.79      173.45     29.42 o 
   1   4  12      721.06      798.51     43.20 o 
   2   4  12      394.86      352.00     59.81 o 
   3   4  12      836.95     1017.80     70.58 o 
   4   4  12        8.60       57.43     46.98 o 
  -8   5  12        1.56      -43.25     58.89 o 
  -7   5  12     1175.60     1190.59     83.28 o 
  -6   5  12      145.21      140.04     41.23 o 
  -5   5  12     1832.68     1945.66     66.81 o 
  -4   5  12      450.90      469.43     35.06 o 
  -3   5  12     1532.00     1513.58     58.56 o 
  -2   5  12      692.13      755.27     45.22 o 
  -1   5  12      619.72      663.71     34.46 o 
   0   5  12     2324.89     2280.80    103.81 o 
   1   5  12     1281.10     1244.26     61.77 o 
   2   5  12      762.58      719.26     57.48 o 
   3   5  12      628.72      651.79     69.30 o 
   4   5  12      703.14      760.95     69.06 o 
  -8   6  12     2516.30     2569.90    125.59 o 
  -7   6  12      229.52      299.37     53.77 o 
  -6   6  12     2578.89     2524.54     87.19 o 
  -5   6  12     1432.76     1474.69     58.20 o 
  -4   6  12     5624.85     5696.48    138.99 o 
  -3   6  12     1272.46     1376.93     55.30 o 
  -2   6  12     2808.43     2843.72     84.88 o 
  -1   6  12     3137.79     3030.38    114.30 o 
   0   6  12     2390.88     2357.16    144.88 o 
   1   6  12     2846.08     2859.82    219.20 o 
   2   6  12      869.46      845.54     62.02 o 
   3   6  12     1869.91     2080.82    100.23 o 
   4   6  12      325.10      258.57     56.77 o 
  -7   7  12      732.09      749.03     62.20 o 
  -6   7  12      528.34      430.54     48.81 o 
  -5   7  12     1850.51     1751.99     75.00 o 
  -4   7  12      159.40      163.74     31.16 o 
  -3   7  12       26.96       48.91     27.97 o 
  -2   7  12      278.40      332.11     38.41 o 
  -1   7  12      255.92      246.62     35.22 o 
   0   7  12      726.72      687.79     64.32 o 
   1   7  12      526.66      485.01     61.00 o 
   2   7  12      259.89      305.07     57.51 o 
   3   7  12      125.89      106.85     46.81 o 
  -7   8  12      196.26      193.61     50.63 o 
  -6   8  12     1946.18     1904.35    150.20 o 
  -5   8  12      228.53      237.53     55.25 o 
  -4   8  12     2672.14     2568.45     78.55 o 
  -3   8  12      491.97      524.70     39.35 o 
  -2   8  12     1483.12     1546.38     67.75 o 
  -1   8  12      451.06      468.07     47.19 o 
   0   8  12      760.07      997.76     75.96 o 
   1   8  12     1039.28     1023.16     77.81 o 
   2   8  12      463.52      404.67     61.01 o 
   3   8  12      414.27      430.61     66.52 o 
  -6   9  12      971.97     1026.97     72.12 o 
  -5   9  12     4202.21     4049.46    138.53 o 
  -4   9  12      649.92      787.08     45.64 o 
  -3   9  12     1914.36     1890.54     77.28 o 
  -2   9  12     1252.20     1339.83     65.46 o 
  -1   9  12     1846.12     1804.52     84.11 o 
   0   9  12     1833.53     2166.68    115.43 o 
   1   9  12     1847.93     2044.41    113.59 o 
   2   9  12     1828.13     1914.32    109.91 o 
  -5  10  12      107.51       84.25     48.27 o 
  -4  10  12      249.60      273.45     41.64 o 
  -3  10  12      298.67      313.90     41.61 o 
  -2  10  12       51.77       58.92     35.69 o 
  -1  10  12     1087.31     1089.15     65.11 o 
   0  10  12      192.24      303.11     47.16 o 
   1  10  12      403.49      504.77     73.07 o 
  -4  11  12      178.90      178.42     41.09 o 
  -3  11  12      960.22      993.93     58.12 o 
  -2  11  12      859.68      922.18     63.67 o 
  -1  11  12     1400.10     1375.73     74.81 o 
   0  11  12      546.17      522.18     52.94 o 
  -7   1  13     2277.80     2405.53    113.47 o 
  -6   1  13      626.36      668.61     64.41 o 
  -5   1  13     2564.13     2902.53    113.36 o 
  -4   1  13     1548.62     1758.64     70.73 o 
  -3   1  13     1791.57     1900.29     69.81 o 
  -2   1  13     1503.54     1582.34     76.69 o 
  -1   1  13     2432.34     2426.52     98.86 o 
   0   1  13     1707.98     1892.94     73.58 o 
   1   1  13     1028.22     1175.00     58.41 o 
   2   1  13     1970.12     2177.14    108.01 o 
   3   1  13      376.10      327.99     46.13 o 
  -7   2  13      312.90      333.92     61.96 o 
  -6   2  13     2211.38     2448.64    108.91 o 
  -5   2  13      255.25      226.99     67.21 o 
  -4   2  13     2030.23     2139.05     90.12 o 
  -3   2  13     1744.84     1859.58     73.07 o 
  -2   2  13     2669.31     2717.06     91.11 o 
  -1   2  13     1417.39     1496.64     81.95 o 
   0   2  13      597.63      656.24     53.69 o 
   1   2  13     1909.37     1912.23     75.87 o 
   2   2  13      517.62      559.96     62.55 o 
   3   2  13     1892.18     2001.29     85.97 o 
  -7   3  13        2.05      -41.21     58.19 o 
  -6   3  13        3.04      -69.79     46.52 o 
  -5   3  13      131.85       19.85     41.90 o 
  -4   3  13      258.37      304.70     35.80 o 
  -3   3  13        3.68        0.74     27.63 o 
  -2   3  13       33.42        7.96     32.94 o 
  -1   3  13       21.78       16.29     28.71 o 
   0   3  13        6.25       -8.27     36.33 o 
   1   3  13      214.15      124.75     40.80 o 
   2   3  13        3.09      -25.52     34.62 o 
   3   3  13       11.55      -10.25     47.55 o 
  -7   4  13      339.82      463.92     67.55 o 
  -6   4  13     2074.08     2290.43     91.46 o 
  -5   4  13     1242.13     1362.54     62.54 o 
  -4   4  13     2584.72     2663.53     80.68 o 
  -3   4  13      997.75     1085.94     49.01 o 
  -2   4  13     1679.12     1805.25     82.21 o 
  -1   4  13     1484.88     1675.99    139.84 o 
   0   4  13     1486.24     1639.12     98.59 o 
   1   4  13     1877.33     1887.59     89.99 o 
   2   4  13      565.39      707.22     62.88 o 
  -6   5  13      362.59      439.35     60.05 o 
  -5   5  13     1354.31     1392.23     56.86 o 
  -4   5  13     1650.78     1642.28     64.46 o 
  -3   5  13     1643.75     1656.63     63.69 o 
  -2   5  13     1432.71     1456.52     58.10 o 
  -1   5  13     1350.99     1409.36     73.16 o 
   0   5  13     2238.35     2331.75    119.82 o 
   1   5  13      683.72      709.19     67.79 o 
   2   5  13     1592.95     1827.92     94.14 o 
  -6   6  13      145.08      207.84     37.33 o 
  -5   6  13      246.91      210.18     35.70 o 
  -4   6  13       11.87      -17.76     29.54 o 
  -3   6  13       89.40      118.51     31.89 o 
  -2   6  13       67.07       90.95     31.40 o 
  -1   6  13       21.81       33.13     41.48 o 
   0   6  13       75.35       48.58     49.64 o 
   1   6  13        3.23      -25.56     46.54 o 
   2   6  13       27.34       -5.04     49.87 o 
  -5   7  13     2259.03     2349.83    102.02 o 
  -4   7  13     1230.32     1283.76     57.58 o 
  -3   7  13     3004.71     2945.71     90.10 o 
  -2   7  13     2213.54     2222.26     83.52 o 
  -1   7  13      859.60      949.51     75.62 o 
   0   7  13     1757.19     1802.67    108.85 o 
   1   7  13     1132.71     1359.71     92.26 o 
  -4   8  13     1622.74     1706.18     68.65 o 
  -3   8  13     1055.09     1127.63     65.10 o 
  -2   8  13      546.90      638.67     68.36 o 
  -1   8  13     1584.27     1703.71    138.58 o 
   0   8  13      706.32      598.57     70.20 o 
  -2   9  13       97.85      103.06     38.00 o 
  -5   0  14      496.75      503.34     81.03 o 
  -4   0  14     2187.01     2653.12    214.16 o 
  -2   0  14     1825.93     2033.30    178.89 o 
  -1   0  14     1103.15     1169.09    133.54 o 
   0   0  14      873.56      926.44     97.00 o 
  -5   1  14      395.72      414.31     65.11 o 
  -4   1  14      262.45      258.32     64.86 o 
  -3   1  14      635.32      851.62    113.38 o 
  -2   1  14      632.54      702.96    103.30 o 
  -1   1  14      199.04      106.84     41.81 o 
   0   1  14      708.05      716.70     58.87 o 
  -5   2  14      154.01       87.52     57.73 o 
  -4   2  14      457.45      476.00     72.01 o 
  -3   2  14      315.71      294.79     88.19 o 
  -2   2  14      154.66      235.44     51.26 o 
  -1   2  14      473.74      472.50     83.15 o 
   0   2  14      272.78      285.05     47.81 o 
  -4   3  14     1290.17     1451.33     72.08 o 
  -3   3  14     1863.11     2104.12     93.38 o 
  -2   3  14     1598.05     1645.41     96.86 o 
  -1   3  14     1603.80     1862.57    106.46 o 
   0   3  14     1600.71     1657.49    102.91 o 
  -4   4  14      257.52      265.40     37.02 o 
  -3   4  14      484.83      464.24     44.32 o 
  -2   4  14       44.21        6.89    104.56 o 
  -1   4  14      587.18      768.60     73.07 o 
                                                 
